# Supplementary material for: Validating the performance of organ dysfunction scores in children with infection: A cohort study
Source: PLoS One. 2024 Jul 19;19(7):e0306172. doi: 10.1371/journal.pone.0306172 (PMC11259267; doi:10.1371/journal.pone.0306172)
Supplement: S1 Dataset — (CSV) [file pone.0306172.s015.csv]

surv_status	age_group	gender	ethnic	gcs	rr	hr	tem	po2	pco2	sbp	dbp	scr	tb	plt	wbc	lac	fib	bun	pct	crp	spo2	fio	in_vent	basic_disease	hospital.length	icu.length	ecmo	vp	rrt
0	>12_to_18_yr	Male	Han	15	45	135	37.4	99	40	174	93	114.4	12.1	107	15	1.5	3.71	8.54	0.03	18	99.6	40	1	1	43	5	0	0	1
0	>12_to_18_yr	Male	Han	15	26	99	37.1	97.6	42	123	79	61.3	3.4	159	5.99	2.9	1.58	6.46	0.11	5	99.7	21	0	0	13	4	0	0	0
0	>5_to_12_yr	Male	Han	10	31	141	39.2	98.9	45.5	127	82	108.7	223.1	200	54.15	8.4	2.96	17.15	25.12	49	99.6	40	1	0	41	6	0	1	0
0	>5_to_12_yr	Male	Han	15	35	139	37.2	444	43.1	143	94	35.6	3	575	18.38	2.3	2.76	3.55	0.03	10	99.9	21	0	1	82	11	0	0	0
1	>5_to_12_yr	Male	Han	6	26	162	39	192	49.2	132	56	103.3	12	357	12.64	5.1	1.89	6.31	3.59	11	100	55	1	0	1	1	0	1	0
0	>5_to_12_yr	Female	Han	15	64	130	37.5	99.9	53.2	150	92	39.1	50.8	161	11.61	6.3	1.59	9.68	0.06	34	99.7	45	1	0	45	7	0	0	0
1	>12_to_18_yr	Female	Han	15	50	178	39.1	98	43	130	79	141.6	239.5	57	4.67	9.9	5.27	5.86	60.3	160	99	21	1	1	18	8	0	1	0
0	>12_to_18_yr	Male	Han	14	21	99	37.1	80.2	40.9	123	62	31.9	17.8	169	28.79	1.2	1.08	6.11	2.75	41	99	29	0	0	76	1	0	0	0
1	>12_to_18_yr	Female	Han	6	37	163	37.3	374	69	117	52	73.3	159.5	2	0.01	15	2.49	16.91	45.34	67	99.1	21	1	1	36	1	0	1	0
0	>5_to_12_yr	Female	Han	14	37	135	39.2	96	45	132	89	39.4	20.2	448	16.42	1.2	3	3.38	0.52	5	99	35	1	1	30	11	0	0	0
0	>5_to_12_yr	Male	Han	15	28	140	36.9	135	36	125	61	60	8.8	193	7	2.9	2.81	4.2	100	48	99	60	0	0	12	0	0	0	0
0	>5_to_12_yr	Female	Han	14	42	164	39.3	97.2	39.6	128	80	33.8	4.2	144	15.72	1.1	5.77	5	87.91	62	99.8	21	1	1	15	15	0	0	0
0	>5_to_12_yr	Male	Han	14	33	120	38.6	95.6	40.1	146	88	41.4	11.2	93	17.19	2.6	1.82	3.47	8.78	37	99.8	30	0	0	60	2	0	0	0
0	>5_to_12_yr	Female	Han	14	50	144	38.6	124	24	118	71	46.2	10.3	367	15.13	6.5	3.86	2.86	0.19	41	99	60	1	0	7	7	0	0	0
0	>5_to_12_yr	Male	Han	14	45	128	37.4	99	56.1	147	96	69.5	16.8	233	4.8	1.4	1.6	6.34	0.05	5	99.6	40	0	0	14	4	0	0	0
0	>5_to_12_yr	Female	Han	14	46	166	39.9	74	34	140	100	34.7	6.5	582	24.65	3.1	5.56	3.9	0.05	5	95	21	0	0	26	10	0	0	0
0	>5_to_12_yr	Male	Han	15	35	190	39.2	98	67	105	83	120.5	70.6	140	20.25	9.2	3.55	21.41	71.34	93	99.7	60	1	0	6	6	0	1	0
0	>12_to_18_yr	Female	Han	14	50	147	37.7	98.8	76	146	99	21.3	5.3	393	11.66	2.1	7.5	2.76	0.27	108	99.7	50	1	0	50	50	0	0	0
0	>5_to_12_yr	Male	Han	10	30	134	38.8	64	43	128	78	45.4	6	291	12.61	2	2.91	2.14	0.7	5	99.7	35	1	0	25	2	0	0	0
0	>12_to_18_yr	Female	Han	11	31	141	38.9	265	47.3	137	91	67	23	131	7.8	1	6.23	3	1.22	17	100	30	1	0	31	14	0	0	0
0	>5_to_12_yr	Male	Han	14	47	170	38.1	95	43.7	141	89	23.5	2.7	69	12.77	3.7	3.53	6.46	21.97	101	99.9	45	1	0	77	7	0	1	0
0	>5_to_12_yr	Male	Han	14	38	162	39	88.9	48.2	127	96	72.3	1.1	226	9.41	2.1	2.77	5.34	0.12	42	99.9	50	1	0	15	3	0	0	0
0	>5_to_12_yr	Female	Han	6	42	179	38.5	362	44.8	167	99	237.5	235	229	57.13	19	2.78	23.1	78.49	75	100	70	1	0	19	19	0	1	1
1	>12_to_18_yr	Female	Han	6	38	168	38.5	216	53.4	137	78	110.6	117	41	0.13	18	3.54	7.29	10.61	97	100	80	1	1	13	4	0	1	1
0	2_to_5yr	Male	Han	14	45	140	37.7	94	40	130	88	31.9	36.3	79	310.22	1.2	2.65	4.52	0.39	11	99.7	21	1	1	2	1	0	0	0
0	>5_to_12_yr	Male	Han	15	30	135	39.6	179	36.6	122	63	33.6	26.9	69	14.82	1.4	4.08	4.52	27.98	65	100	40	1	0	13	2	0	0	0
0	>5_to_12_yr	Male	Han	12	70	158	38	111	34	176	100	152.7	3.1	138	26.43	1.4	4.94	8.64	14.18	73	98	60	1	0	31	11	0	0	0
0	>5_to_12_yr	Male	Han	11	40	135	38.3	98.1	49.4	158	85	40.4	15.3	727	16.51	2.6	45.4	6.84	0.35	63	99.9	40	1	1	30	17	0	1	0
0	>12_to_18_yr	Female	Han	15	45	112	37	227	51	124	81	47.1	16	185	9.16	2.3	4.55	2.01	0.42	24	100	40	0	1	22	4	0	0	0
1	>5_to_12_yr	Male	Han	15	44	147	38.5	89	57.9	139	83	36	3.9	333	9.52	2.2	1.87	2.33	1.92	5	88.8	21	1	0	6	3	0	0	0
0	>12_to_18_yr	Female	Han	15	46	185	38.6	95.5	41.9	184	100	68.1	26	414	34.07	3.6	4.57	9.17	1.92	38	99.8	60	1	0	26	10	0	0	0
0	>5_to_12_yr	Male	Han	11	55	179	39	276	52.7	139	98	24.1	7	552	17.04	2.9	2.61	2.81	2.41	17	100	60	1	1	21	21	0	0	0
0	>12_to_18_yr	Female	Han	15	52	180	38.3	148	43	129	98	40	45	465	26.88	1.9	4.45	6.12	0.08	40	99	60	1	0	13	8	0	0	0
0	2_to_5yr	Female	Han	10	40	184	37.8	97.7	47	136	87	41	12.5	432	24.33	1.5	3.68	5.28	3.67	17	99.8	21	1	1	27	12	0	0	0
0	>12_to_18_yr	Male	Han	14	32	132	38.4	184	54	133	80	51.9	28	274	17.28	3.4	1.76	5.38	0.07	15	100	40	1	0	11	5	0	0	0
0	>5_to_12_yr	Male	Han	15	35	153	40	99	54	150	79	43	1.9	699	19.98	1.8	3.01	6.66	0.21	47	99.6	85	1	1	17	12	0	0	0
0	2_to_5yr	Female	Han	14	34	120	37.2	196	40.5	117	67	35.5	2	284	10.07	1.8	3.28	4.21	0.1	12	100	21	0	0	30	3	0	0	0
0	>5_to_12_yr	Male	Han	14	31	145	38	86	36.3	132	77	30.6	1.1	315	6.08	1.8	2.37	1.7	0.67	5	99	21	1	0	11	5	0	0	0
0	>5_to_12_yr	Male	Han	11	22	140	37.5	94	49	139	87	31.6	1.1	519	13.67	0.8	2.42	3.72	0.11	5	99.2	21	1	0	22	2	0	0	0
0	>5_to_12_yr	Male	Han	11	25	139	37.8	75	45	145	89	33.5	4	294	4.42	1.7	1.76	3.82	0.24	5	99.9	55	1	0	4	2	0	0	0
0	>5_to_12_yr	Female	Han	14	33	138	37.2	92	35	110	78	28.6	2	484	12.73	0.9	3.55	3	0.09	15	98	21	0	0	13	1	0	0	0
0	2_to_5yr	Female	Han	10	38	149	39	96	30.8	126	63	48.2	9.8	164	16.7	1.3	2.07	5.08	3.19	5	99.5	21	1	0	31	2	0	0	0
0	>5_to_12_yr	Male	Han	14	40	152	38	91	39.1	128	74	34	4.4	355	9.01	1	3.29	5.69	3.8	37	99.6	37	1	0	16	6	0	0	0
0	>5_to_12_yr	Female	Han	12	35	135	38.3	82	54	146	88	31.6	3.8	329	15.42	1.3	1.44	4.28	0.03	5	99.8	40	1	0	12	6	0	0	0
0	>5_to_12_yr	Male	Han	12	45	160	39.7	196	74	150	97	28.7	14	540	22.91	3.2	6.32	5.4	12.99	49	99.8	70	1	0	23	23	0	0	0
0	>5_to_12_yr	Male	Han	14	36	136	37.5	90.6	69.1	117	79	22.1	1	543	8.9	1.6	1.95	2.93	0.78	5	99.6	50	1	0	10	7	0	0	0
0	>5_to_12_yr	Female	Han	14	60	165	38.6	98.7	46	151	87	33.6	19.6	395	25.02	3.1	4.1	13.57	6.64	155	99.9	21	1	0	56	15	0	0	0
0	<2yr	Male	Han	11	55	180	37.3	89	54	116	81	81.8	4.4	510	45.35	2.9	1.34	17.7	3.72	29	99	56	1	0	26	13	0	1	0
0	<2yr	Male	Han	14	45	152	38.9	345	45	104	66	25	8.3	250	13.71	1.3	0.98	5.3	0.59	5	98	100	1	0	34	1	0	0	0
0	<2yr	Male	Han	15	38	142	37.2	96	49	120	87	30.4	1	503	3.8	0.7	1.11	4.29	0.03	16	99.2	40	1	0	15	3	0	0	0
0	<2yr	Female	Han	7	56	166	38.1	96.2	59	118	96	107.4	72.4	470	74.33	3.8	1.26	12.82	7.3	32	99.7	41	1	1	38	14	0	0	0
1	>5_to_12_yr	Male	Han	11	30	190	38.6	69	98.1	79	47	48.4	30.8	141	23.31	9.5	2.22	8.32	28.76	25	80.6	21	1	0	1	1	0	1	0
0	<2yr	Female	Han	14	53	198	37.5	98	71	99	65	78.9	18.3	114	12.05	1.7	1.32	4.95	0.53	12	99	50	1	0	35	8	0	0	0
0	<2yr	Male	Han	14	42	144	37.3	98	60	142	89	63.5	8.2	585	9.71	0.8	1.46	3.87	0.27	5	99.9	60	1	0	63	12	0	0	0
0	2_to_5yr	Female	Han	10	25	128	38.6	90	44	128	75	31.4	5.9	201	9.7	1.1	0.96	2.66	0.11	5	99	21	1	1	35	1	0	0	0
0	2_to_5yr	Male	Han	14	82	164	39	93	58	130	84	29.5	14.8	368	16.19	1.2	5.82	3	1.47	55	99	21	1	0	11	7	0	0	0
0	>5_to_12_yr	Female	Han	14	31	160	38.6	206	32	109	71	35.7	10.2	125	1.68	2.9	2.16	8.15	4.65	20	99	70	0	0	5	1	0	0	0
1	>12_to_18_yr	Female	Han	6	40	142	37	89.2	35.7	76	58	161.3	32	135	33.54	5.8	0.5	18.13	0.16	5	98.4	60	1	0	2	1	0	1	0
0	>12_to_18_yr	Female	Han	15	30	135	37	91.9	37	126	72	30.6	1	110	3.71	2.4	2.75	4.64	0.03	5	99.2	25	0	1	4	2	0	0	0
0	<2yr	Female	Min	14	55	185	38.9	99	58	113	87	46.4	2.2	742	19.65	1.3	0.74	1.44	0.07	5	99.7	50	1	0	22	7	0	0	0
0	2_to_5yr	Male	Han	11	45	144	38.5	122	55	134	73	27	5	257	6.25	1.2	3.15	2.99	0.22	58	99.6	40	1	0	8	3	0	0	0
0	2_to_5yr	Male	Han	10	40	127	37.5	89.4	33	124	83	29.2	1.4	253	10.58	4.5	0.7	2.53	46.98	5	99.6	40	0	1	34	1	0	0	0
0	>12_to_18_yr	Male	Han	15	45	157	39.1	91	40	136	91	43.7	13.6	54	1.23	2.3	1.81	8.21	12.91	21	99.9	41	0	1	21	5	0	0	0
0	<2yr	Female	Han	6	30	110	36	84.4	63.8	78	48	211.8	1	149	10.08	4.9	4.1	12.83	41.62	70	99.5	40	1	0	22	1	0	1	1
0	<2yr	Male	Han	11	43	182	39.7	74	58.2	107	64	19.5	1	428	17.84	1.5	1.28	2.87	4.99	5	99	29	1	1	8	3	0	0	0
0	<2yr	Male	Min	14	54	147	39.3	222	64	101	56	19.7	2	156	6.51	1.6	0.58	1.03	0.18	5	99	70	1	0	31	1	0	0	0
0	>5_to_12_yr	Male	Han	7	60	180	39.6	99.5	88	154	99	47.8	2.2	545	15.68	1.6	4.69	5.3	0.32	22	99.9	45	0	0	61	36	0	1	0
1	<2yr	Male	Han	14	47	150	39.5	95	49.5	96	51	23.7	1	261	3.71	1.6	2.15	5.52	0.52	5	99	80	1	1	2	2	0	0	0
0	<2yr	Female	Han	11	29	170	39.2	93.1	58.6	112	86	29.6	6.7	345	17.15	3.8	2.34	5.94	0.04	5	99.9	50	1	0	24	16	0	0	0
0	>12_to_18_yr	Female	Han	15	33	143	38.5	170	47.1	150	92	91.9	13	261	11.08	1.2	4.67	10.1	1.31	111	100	58	1	1	26	9	0	1	1
0	<2yr	Female	Han	14	42	159	36.9	98	41.7	93	69	23.8	5.1	172	6.97	2.3	1.74	1.32	0.98	5	99.7	30	0	0	14	3	0	0	0
0	>5_to_12_yr	Female	Han	14	45	193	38.7	98.4	43.1	200	89	485.5	9.9	559	24.12	6.5	4.99	22.96	22.78	37	99.6	80	1	0	41	12	0	1	1
0	<2yr	Male	Han	14	51	187	38.7	92.9	47	109	75	37.9	8.2	234	6.77	2.3	1.44	5.6	15.31	19	99.7	40	0	0	11	4	0	0	0
0	<2yr	Female	Han	6	52	174	37.5	99.6	55.9	110	76	85.3	68.8	441	10.26	8.9	1.41	7.66	100	59	99.6	60	1	1	22	22	0	1	0
0	<2yr	Female	Han	14	41	163	37.5	98.3	43.1	102	65	25.3	5.3	771	24.34	0.7	3.74	5.12	0.09	5	99.5	40	1	0	10	5	0	0	0
0	<2yr	Female	Han	10	71	175	38.5	98	63	121	78	76.5	11	263	8.83	1.2	1.36	4.27	0.43	5	99	35	1	1	24	7	0	0	0
1	2_to_5yr	Female	Min	6	47	174	39	84	57.7	115	83	93.6	2.8	67	0.26	0.7	4.47	13.79	8.64	138	98.3	90	1	1	28	5	0	1	0
0	<2yr	Male	Han	14	60	168	37.5	99	57	116	88	23.9	1.8	692	14.63	1.4	1.16	4.74	0.18	17	99.2	50	1	1	22	15	0	0	0
0	<2yr	Male	Han	11	62	172	38.2	99.8	57.9	174	92	50.6	148.2	122	12.01	7.8	3.06	12.01	11.07	17	99.9	40	0	0	57	40	0	0	1
0	<2yr	Male	Han	10	48	158	37.3	91.1	50	126	88	43.3	61.3	578	15.72	1.3	3.22	11.37	100	70	99.7	40	1	0	12	4	0	0	0
0	2_to_5yr	Male	Han	10	40	181	39.1	84	37	118	86	45.5	16.4	126	11.06	3.2	2.5	6.22	2.41	49	99.8	25	1	0	40	2	0	1	0
0	<2yr	Female	Min	11	42	140	39.5	89	46	148	86	50.7	2.2	254	5.59	0.5	2.81	6.29	0.09	5	99	21	1	0	33	5	0	0	0
0	<2yr	Male	Han	14	59	156	38.2	99	92.2	119	90	32.8	1.7	945	11.74	0.7	2.96	6.14	0.17	20	99.9	50	1	0	35	29	0	0	0
0	<2yr	Female	Han	15	46	147	37.3	90.9	29.8	123	82	25.6	1.7	414	10.34	2.8	1.78	1.19	0.22	5	99.9	30	0	0	59	3	0	0	0
0	<2yr	Male	Min	14	50	150	37.4	93.6	50	125	94	20.2	1	649	7.08	1.4	1.43	1.33	0.08	5	99	40	1	0	22	4	0	0	0
0	>5_to_12_yr	Male	Min	6	32	132	37.5	99.3	48	134	81	36.9	6.8	356	10.71	0.8	3.92	3.1	0.17	15	99.8	60	1	1	27	6	0	0	0
0	>5_to_12_yr	Female	Han	13	26	150	37.8	97	41.8	143	100	66.6	168.7	77	3.26	4.6	0.76	14.8	0.26	48	99.5	70	1	0	9	3	0	0	0
0	2_to_5yr	Female	Min	13	33	130	38.2	84	50	114	82	26.5	4.3	364	7.99	0.9	3.15	3.71	0.28	5	99	21	0	0	14	4	0	0	0
0	<2yr	Male	Han	15	43	160	37.2	98.7	53	106	84	28.6	2.3	607	7.17	2.2	1.99	4.78	0.04	5	99.9	45	1	1	22	12	0	0	0
0	<2yr	Female	Han	10	48	169	38.4	93.8	35.4	105	70	17.5	3.9	598	19.18	0.4	3.27	2	2.08	47	99	21	0	0	34	1	0	0	0
0	<2yr	Male	Han	14	42	155	37.2	94	69	110	78	32.8	2.1	619	15.31	1.3	1.46	1.47	0.23	5	99.3	45	1	0	13	13	0	0	0
0	<2yr	Male	Han	14	50	188	37.8	99	79.3	100	63	68.7	11.1	284	6.63	1	0.96	4.5	1.29	5	99.5	50	1	0	29	2	0	0	0
0	>5_to_12_yr	Female	Min	14	51	176	40	165	83	168	98	126.5	3.3	555	38.96	3.2	3.96	20.5	12.26	104	98	99	1	0	38	23	0	1	0
0	2_to_5yr	Female	Han	11	56	160	38	99	62	133	83	19	3.7	306	13.1	1.9	1.44	1	0.5	31	99	40	1	0	23	10	0	0	0
0	<2yr	Male	Min	14	38	183	40	98.8	46.4	116	80	30.8	0.4	385	15.21	0.8	2.83	3.77	0.63	5	99.3	50	1	0	10	4	0	0	0
0	<2yr	Female	Min	10	57	156	37.2	97	57	112	82	21.9	6.1	974	10.49	2	4.57	3.46	100	28	99.5	40	1	0	11	6	0	0	0
0	<2yr	Male	Han	14	35	158	39	83.2	34.9	116	70	30	1.7	93	13.43	1	1.5	3.02	0.06	17	99.6	40	0	0	15	0	0	0	0
0	<2yr	Male	Han	10	46	169	37.2	91	44	107	87	31.8	1	291	13.06	0.7	1.22	3.24	5.66	5	99	21	1	0	26	1	0	0	0
0	<2yr	Female	Han	15	55	183	37	99	65	107	60	46.3	6.3	472	10.46	1.2	0.86	6.86	0.05	5	99	21	1	1	23	11	0	0	0
0	>5_to_12_yr	Female	Han	15	26	121	36.9	200	39	133	70	25.6	15.5	101	9.17	2.2	1.01	2.11	3.74	11	99.5	21	1	0	65	0	0	0	0
0	<2yr	Female	Han	14	44	172	37.1	98	45	124	66	100	38.6	217	6.91	2.4	2.19	7.94	0.98	5	99.5	45	1	0	39	7	0	0	0
0	<2yr	Female	Han	14	41	178	38	95.6	88.9	88	56	23.7	16.3	92	14.77	0.9	1.74	7.13	0.1	43	99.8	75	1	1	14	14	0	0	0
0	<2yr	Male	Min	13	50	168	39.2	98.8	52	112	66	20.6	1	319	20.23	1.3	1.58	3.15	0.04	5	99.6	40	0	0	19	5	0	0	0
0	<2yr	Male	Han	15	62	170	37.5	99	52	130	80	104.8	10	241	13.58	3.4	1.39	7.73	4.68	41	99	40	1	1	38	5	0	0	0
0	<2yr	Male	Han	14	45	180	38.6	99	59.6	108	73	103.8	18	383	10.39	1	1.8	3.44	0.79	5	99.9	50	1	0	27	13	0	0	0
0	<2yr	Male	Han	15	45	146	36.9	86.9	31.8	125	88	20.5	5.1	198	4.55	1.2	3.21	1.49	0.13	54	99.7	30	1	0	11	1	0	0	0
0	2_to_5yr	Male	Han	12	40	160	38.6	96	36.7	126	72	28.3	1	115	6.38	1.4	0.84	2.04	0.2	5	99.1	45	1	0	25	3	0	0	0
0	<2yr	Male	Han	14	36	201	39.2	96	86	122	77	21.7	1	399	7.07	0.9	3.01	2.28	0.23	5	99	45	1	0	14	6	0	0	0
0	<2yr	Male	Han	14	40	189	38.2	96	48	109	64	72	13	194	15.97	1.8	1.51	6.82	0.59	13	99.3	45	1	1	39	6	0	0	0
0	<2yr	Male	Han	15	57	153	38.5	97	52	138	98	54.5	13.5	222	10.01	2.1	1.36	6.61	0.87	20	99	40	1	1	21	5	0	0	0
0	<2yr	Male	Han	14	50	181	39.1	98	72	109	84	30.4	2.6	633	28.61	1.5	2.34	4.8	0.06	5	99.4	35	1	0	12	12	0	1	0
0	2_to_5yr	Female	Han	7	68	168	41.2	99	40.7	139	92	35.4	10.5	147	69.37	1.7	3.02	7.57	0.26	67	99.9	21	1	1	24	15	0	0	0
0	<2yr	Male	Han	14	37	133	37.9	99	40.6	120	88	34.7	3	401	13.66	1.6	1.39	1.46	0.07	11	99.1	21	1	0	12	0	0	0	0
0	<2yr	Male	Han	10	42	164	37.2	99.5	54.8	118	77	166.2	22.6	538	8.27	3.5	1.37	30.5	11.62	5	99.9	40	1	1	28	12	0	0	0
0	<2yr	Male	Han	11	35	155	38.5	78.1	41	104	67	20.9	1.5	225	10.82	1.1	1.87	2.83	0.08	5	99.9	50	1	0	9	3	0	0	0
0	2_to_5yr	Male	Han	15	53	141	37.7	82	34	114	78	21.8	1.4	124	7.2	2.9	3.42	0.71	0.24	5	99	21	0	1	10	2	0	0	0
0	<2yr	Male	Han	14	40	196	37.2	96.9	48.1	116	71	24.6	5.4	434	4.72	2	1.22	4.15	0.11	5	98.9	40	1	0	9	5	0	0	0
0	<2yr	Male	Han	10	42	160	37.4	99.9	66	135	97	30.8	2.8	894	14.65	5	2.7	3.23	0.67	18	99.9	45	1	0	25	25	0	0	0
0	2_to_5yr	Male	Han	7	50	178	41.2	99.2	43	128	86	25.4	6.9	762	15.61	1.7	3.59	3.7	15.69	18	99.9	40	1	0	83	26	0	0	0
0	>5_to_12_yr	Male	Han	14	98	157	38.7	98	49	148	88	352.9	18.9	149	23.61	4.1	6.46	39.72	100	61	99.2	45	1	1	71	9	0	1	0
0	<2yr	Female	Han	14	40	156	37.7	171	46	118	78	19.2	2.1	403	17.49	0.8	1.17	5.63	3.1	16	99	60	1	0	22	1	0	0	0
0	<2yr	Female	Han	14	39	138	38.2	44.7	47	127	85	43.8	2.5	247	14.98	1.4	1.39	6.83	46.89	5	99	35	1	0	8	3	0	0	0
0	<2yr	Female	Han	15	40	142	37.7	96	75	154	96	48	2.9	876	12.02	0.6	1.51	7.45	0.07	5	99.9	50	1	1	59	14	0	0	0
0	<2yr	Male	Han	10	58	194	37.1	99	73	115	79	105.1	20.4	414	14.58	3.1	3.34	4.59	0.62	5	99.9	45	1	0	26	19	0	0	0
0	2_to_5yr	Female	Han	13	66	172	38.9	97.6	64	124	88	26.7	1.4	872	19.21	1.8	2.65	5.66	1.04	35	99.7	50	1	0	33	27	0	0	0
0	<2yr	Male	Han	13	40	182	39.2	99	57	136	76	69	24.1	480	12.15	4.6	1.82	12.29	0.33	24	99	21	1	1	38	20	0	0	0
0	2_to_5yr	Male	Han	11	40	152	40.5	80	41.6	125	76	26.7	4.3	179	8.03	0.9	3.23	2.09	0.67	5	99.5	40	0	0	11	2	0	0	0
0	<2yr	Female	Han	14	44	190	37.3	88.3	60	108	81	23.5	1.9	374	14.7	2.2	1.57	3.19	0.16	5	99	40	1	0	6	4	0	0	0
0	<2yr	Male	Han	11	53	181	38.6	98.7	57	122	69	22.2	6.7	529	22.43	2.5	4.45	1.77	39.1	27	99.6	35	0	0	16	7	0	0	0
0	<2yr	Female	Han	14	48	244	37.6	97.3	37.6	111	62	55.7	29.3	403	4.43	2.5	1.35	6.07	5.29	5	99.6	45	1	1	14	8	0	1	0
0	<2yr	Female	Han	6	56	175	38	96.8	40.2	109	65	99.4	3.7	269	8.62	1.9	1.71	10.69	28.44	5	99.5	30	0	0	25	9	0	0	0
0	<2yr	Male	Han	15	44	167	39.3	97.5	66.7	152	91	26	1.8	359	13.71	1	1.98	3.9	0.64	5	99.2	85	1	1	20	13	0	0	0
0	<2yr	Male	Han	13	63	151	37.2	99.1	58	107	81	61	18.3	256	9.01	2.4	1.14	14.08	10.13	5	99.9	50	1	0	14	8	0	0	0
0	<2yr	Female	Han	14	51	150	38	69.9	28.7	115	74	21.8	1	354	11.46	0.7	2.25	1.64	8.42	18	99.1	30	1	0	15	0	0	0	0
0	>5_to_12_yr	Female	Han	14	30	143	37.5	89	40	198	87	1321.2	9.8	205	27.7	2.8	5.27	47.04	29.63	57	99.8	50	1	1	21	3	0	0	0
0	<2yr	Female	Han	10	45	159	37.9	81.9	48.7	118	73	30.6	1.4	479	7.26	1	2.19	5.32	0.41	5	99.7	40	1	0	32	3	0	0	0
0	>12_to_18_yr	Male	Han	14	27	97	38.3	82.8	40.4	123	67	47.5	11.5	166	6.75	0.9	2.85	3.88	0.06	5	99.9	40	0	0	22	1	0	0	0
0	<2yr	Male	Han	14	46	170	37.5	80	43	124	85	29.5	9.5	368	14.91	0.9	1.93	3.03	0.12	47	99	21	1	0	39	6	0	0	0
0	<2yr	Female	Han	11	66	174	37.3	99.2	32.8	88	48	42.8	8.9	494	11.02	1.9	1.98	8.75	31.64	5	99.9	55	1	1	2	2	0	0	0
0	>12_to_18_yr	Male	Han	15	22	122	37.2	177	43	135	82	43.7	5.8	497	4.95	2.8	3.25	2.03	0.08	14	99	60	1	0	28	1	0	0	0
0	2_to_5yr	Male	Han	15	41	152	38.9	89	30.6	112	63	27.6	2.1	332	7.57	1.4	1.39	4.38	16.4	5	98.6	21	1	1	12	6	0	0	0
0	2_to_5yr	Male	Han	10	57	168	38.7	93.2	37.4	139	91	90.2	71.7	132	19.17	5.8	1.19	21.23	7.49	35	99.7	70	1	1	48	18	0	0	0
0	>5_to_12_yr	Female	Min	14	39	160	37.7	97	42	128	72	104.6	23	233	35.47	9.7	4.56	8.63	0.6	59	99	21	0	0	8	3	0	1	0
0	<2yr	Male	Han	10	46	156	37.5	63	55	101	66	30.4	1	436	24.9	0.9	0.87	6.46	3.7	5	99	21	1	0	8	2	0	0	0
0	>5_to_12_yr	Female	Min	14	60	178	40.2	99.9	55.5	153	99	33.3	4.6	572	14.33	1.9	2.96	5.47	1.63	56	99.3	75	1	0	28	19	0	0	0
1	2_to_5yr	Male	Han	13	50	161	38.8	94.9	44.6	99	48	106.6	3	47	0.28	1.4	4.14	14.13	100	114	98.5	80	1	1	12	2	0	1	0
0	>12_to_18_yr	Male	Han	12	29	124	37.6	88	46	148	83	303.4	147.6	259	20.59	5.1	2.6	8.45	0.78	5	99.1	40	1	0	24	4	0	0	1
0	<2yr	Male	Han	14	50	161	37.7	99.3	64.2	122	99	36.3	1	554	33.09	0.7	2.46	6.3	0.14	11	99.9	70	1	1	40	30	0	0	0
0	<2yr	Male	Han	10	48	170	39	93.2	43.5	109	71	32	34.4	397	9.48	0.9	1.25	2.85	8.81	66	98.9	40	1	1	20	2	0	0	0
0	<2yr	Male	Han	14	42	179	39.1	99.9	45.3	125	82	20.8	1.1	302	7.43	0.9	3.27	2.25	10.69	5	99.5	60	1	0	19	8	0	0	0
0	2_to_5yr	Male	Han	11	51	149	37.6	99	71	135	88	178.7	219.2	96	10.39	9.5	1.35	18.91	13.06	51	99.4	40	1	1	7	7	0	1	0
0	>12_to_18_yr	Male	Han	10	68	166	39.6	82	63	142	89	57.4	361.8	30	0.43	9.9	0.96	18.63	48.77	36	99	40	1	1	16	5	0	0	0
0	>12_to_18_yr	Male	Han	13	33	179	39.7	91.1	89	154	81	128.8	375.7	133	2.25	3.7	4.56	18.41	100	105	99.4	90	1	1	5	5	0	1	0
0	<2yr	Male	Han	14	42	179	36.9	82	45	103	55	60.2	16.4	185	6.25	1.9	1.01	2.15	0.11	5	99	21	1	0	20	2	0	0	0
0	>5_to_12_yr	Male	Han	10	61	163	39.8	97	59	155	85	87.4	64.1	228	12.06	1.5	8.28	7.65	20.19	139	99	21	1	0	12	5	0	0	0
0	2_to_5yr	Female	Han	10	28	145	38.8	99.4	53.2	103	76	20.3	4.9	219	13.55	0.8	2.28	4.2	0.2	20	99.3	50	1	0	7	6	0	0	0
0	<2yr	Male	Min	14	47	152	37.2	94.5	63.6	113	73	16.5	1	395	18.37	0.8	2.7	2.21	0.05	8	99.1	50	1	1	25	7	0	0	0
1	>5_to_12_yr	Male	Han	10	34	148	40	96	62.3	152	85	42.2	9.2	98	4.43	1.5	5	7.63	10.24	180	99.1	46	1	1	9	9	0	1	0
0	<2yr	Male	Han	14	50	165	37.9	95	49	119	76	83.8	8.4	192	9.5	1	1.39	2.7	1.13	5	99	21	1	0	28	4	0	0	0
1	<2yr	Female	Han	14	45	154	38.8	98.7	44	127	78	26.1	1.8	542	20.19	1.6	2.17	2.3	0.01	37	99.2	70	1	0	14	12	0	0	0
0	<2yr	Female	Han	14	45	168	39.1	99.4	82	140	95	94.9	6.1	344	8.74	0.9	1.45	2.9	0.09	5	99	55	1	0	29	15	0	0	0
0	2_to_5yr	Female	Han	15	48	164	38.5	91.6	54	115	64	26.8	10.2	296	30.68	2.6	1.13	5.59	0.19	41	99.7	40	1	0	17	3	0	0	0
0	>5_to_12_yr	Male	Han	14	56	134	37.9	99	48	172	99	164	10.6	395	9.72	3.6	6.66	18.48	100	5	99.7	60	1	0	28	7	0	1	0
0	<2yr	Male	Han	10	43	148	36.9	93	44	113	73	30.4	10.3	457	5.18	0.9	0.57	2.82	0.54	5	99.8	40	1	0	46	4	0	0	0
0	<2yr	Male	Han	14	48	196	39.1	99.8	48.2	107	72	68.9	14.8	496	16.19	1	1.61	4.61	0.27	49	99.8	60	1	1	29	12	0	0	0
0	<2yr	Female	Min	14	36	160	38.5	95.6	45.9	98	52	24.8	1	436	8.28	1.6	1.45	2.95	3.94	5	98.9	25	0	0	14	2	0	0	0
0	2_to_5yr	Male	Han	11	42	189	40.9	75	38	116	72	48.3	1	201	5.05	1	2.56	4.45	22.4	9	99	21	1	0	16	3	0	0	0
0	<2yr	Male	Han	14	40	179	38.8	93	60	122	83	72.8	6.3	110	4.9	1.5	1.5	1.95	0.07	5	99.2	30	1	0	27	4	0	0	0
0	<2yr	Female	Han	13	40	149	38.5	95.5	45	118	87	24.8	2.7	504	10.61	1.1	8.43	4.55	16.84	149	99.6	45	1	0	13	8	0	0	0
0	2_to_5yr	Male	Han	14	42	140	37.6	99	38.2	148	87	17	26.1	89	6.1	1.4	1.23	4.32	0.51	20	98.9	41	0	0	24	4	0	0	0
0	<2yr	Female	Han	14	44	168	37.8	94.4	44.7	135	84	35.8	3.1	521	15.08	2.3	2.54	4.71	0.18	27	99.9	60	1	0	29	10	0	0	0
0	2_to_5yr	Male	Han	14	50	153	38.5	79.6	42.7	160	91	23.2	12.7	179	14.16	0.8	2.64	3.08	1.22	32	99.7	40	1	1	31	2	0	0	0
0	>5_to_12_yr	Female	Han	14	30	105	36.7	158	41	123	46	41.8	10.8	148	11.57	0.7	0.66	5.26	0.18	5	99	60	1	1	32	1	0	0	0
0	>12_to_18_yr	Female	Han	15	19	104	37.3	137	37.4	160	79	770.2	5.5	90	11.85	1.6	2.41	28.07	55.2	30	100	24	1	1	15	1	0	0	0
0	2_to_5yr	Female	Han	14	35	197	38.6	96	51.1	122	83	34.7	1	353	15.96	2.7	4.44	6.21	0.55	12	99	50	1	0	9	5	0	0	0
0	2_to_5yr	Male	Han	13	51	181	40.3	157	28	113	83	42.4	104.1	66	0.71	0.6	1.05	7.78	68.08	5	99	60	0	0	8	4	0	0	0
0	2_to_5yr	Female	Han	11	36	140	37.6	96	39	121	88	34.7	1	46	3	1.5	1.3	0.91	11.05	5	99	21	1	0	15	5	0	0	0
0	<2yr	Male	Han	14	42	173	37.8	93	55	144	83	22.9	2.4	419	12.07	1	2.46	2.93	0.14	5	99	50	1	0	10	5	0	0	0
0	<2yr	Male	Han	13	38	145	37.2	96.9	42.7	124	64	50.1	10	308	9.71	2	1.74	4.61	0.16	5	99.5	40	0	0	10	2	0	0	0
0	<2yr	Male	Han	13	52	188	38.2	99.1	52.4	125	93	13.5	0.4	166	6.68	1	3.73	4.97	100	17	98.8	70	1	0	7	7	0	0	0
0	>5_to_12_yr	Male	Han	11	54	138	39.9	87.6	39	171	92	48.5	12.6	70	5.89	1.8	1.78	6.66	60.11	50	99.6	50	1	0	24	8	0	0	0
0	2_to_5yr	Male	Han	14	60	181	37.8	99	83	130	82	32.1	1.6	300	13.39	2.2	3.92	4.06	1.77	5	99.1	45	1	0	13	6	0	0	0
0	<2yr	Male	Han	14	47	149	38.5	251	45	125	88	20.5	2.3	167	6.47	1.3	2.31	1.64	4.4	20	99.4	25	0	0	9	3	0	0	0
0	>12_to_18_yr	Female	Han	14	58	160	37.3	99	55	182	98	96.4	57.7	65	5.81	3.4	2.96	32.87	0.64	75	99.9	60	1	1	78	22	0	1	0
0	<2yr	Male	Han	6	54	194	38.7	96.5	41.5	142	95	85.1	7.5	289	47.73	8.8	5.27	6.79	5.53	100	99.8	50	0	0	11	5	0	0	0
0	<2yr	Male	Han	14	52	168	37.7	99.2	94	178	96	90.2	36.9	295	6.76	2.4	1.57	5.12	0.19	29	99.3	45	1	0	38	19	0	0	0
0	>5_to_12_yr	Male	Han	15	46	161	39.2	99.1	67	168	99	35.5	7.7	468	17.19	2.6	4.1	4.93	6.3	46	99.1	85	1	0	30	15	0	0	0
0	2_to_5yr	Female	Han	14	50	147	38.5	181	33	109	67	18.7	2.3	230	5.26	0.9	1.91	1.46	7.38	43	99	60	1	0	30	1	0	0	0
0	>5_to_12_yr	Male	Min	10	25	132	38.3	81.3	49	131	91	38	5.2	583	11.83	2.6	4.83	2.41	0.59	5	99.2	40	1	0	2	2	0	0	0
0	2_to_5yr	Male	Han	14	39	156	38.8	93	42	138	78	32.1	33	377	14.01	2.3	7.14	3.36	1.19	49	99.8	40	1	1	39	6	0	0	0
0	>5_to_12_yr	Female	Min	7	48	152	38	87	33	130	82	36.5	2.1	416	11.91	3.1	6.06	1.48	0.79	14	98.5	40	0	0	167	1	0	0	0
0	<2yr	Female	Han	10	38	162	37.9	99.6	51.9	99	60	31	20.1	236	13.14	1.7	1.53	6.18	2.3	43	99.8	50	1	1	21	5	0	0	0
0	<2yr	Male	Min	14	55	162	37	94	61	104	66	24.6	1	789	9.72	1.9	1.82	4.24	1.12	5	99.5	45	1	0	13	6	0	0	0
0	2_to_5yr	Female	Han	14	58	149	38.4	97	69.4	116	74	27.1	2.2	869	12.41	0.8	2.65	2.5	0.07	8	99	60	1	0	20	13	0	0	0
0	<2yr	Male	Han	14	45	150	37	277	47	131	78	17.7	4	436	10	1.8	1.18	3.55	0.26	5	99	70	0	0	7	3	0	0	0
0	>5_to_12_yr	Male	Han	10	62	181	40.9	99.2	50	165	96	43.5	5.1	999	56.56	3.6	6.22	8.63	1.08	28	99.6	40	1	1	88	88	0	1	0
0	<2yr	Male	Han	10	50	167	38.8	96.9	54	128	92	26.8	56.4	140	6.11	2	2.43	7.32	20.75	33	99.8	40	1	0	41	7	0	0	0
0	<2yr	Female	Han	10	38	132	38	93.4	45.6	97	49	57.8	17.9	178	17.38	1.2	2.04	7.26	0.76	64	99.7	40	0	0	28	2	0	0	0
0	<2yr	Female	Han	14	45	178	38.5	96.3	41.4	124	79	29.7	8.7	306	8.96	0.6	1.23	2.3	0.27	5	99.8	40	1	1	34	2	0	0	0
0	2_to_5yr	Male	Han	12	50	175	37.8	99	50	134	90	23.4	11.1	322	17.71	1	3.46	2.16	0.2	103	99.8	25	0	0	32	5	0	0	0
0	<2yr	Male	Han	7	38	139	36.9	98.5	52.9	99	50	28.2	5	321	5.44	2.7	1.74	0.71	0.08	5	99	35	1	0	1	1	0	0	0
0	2_to_5yr	Female	Han	11	52	173	38.8	97.2	35	117	90	22.6	1.2	336	12.75	1.6	4.59	4.35	11.07	27	99	25	0	0	19	2	0	1	0
0	<2yr	Female	Han	14	62	195	39.3	98	72	127	87	60	18.8	539	11.3	1.6	1.18	5.13	50.17	31	99	80	1	0	38	17	0	0	0
0	2_to_5yr	Female	Han	10	38	160	38.4	96.1	56	154	97	26	4.7	260	16.79	1.9	1.82	4.37	1.67	5	99.6	35	1	0	7	7	0	0	0
1	>5_to_12_yr	Male	Han	6	18	150	36.4	88.8	43.2	133	79	62.2	8.9	362	63.3	6.5	5.27	5.28	21.97	74	99.9	90	1	0	3	3	0	1	0
0	2_to_5yr	Male	Min	14	56	172	39	99.8	56	147	98	47.1	7	421	20.81	3.4	2.96	5.42	0.08	83	99.5	80	1	1	43	13	0	0	0
0	<2yr	Male	Han	14	56	184	37.5	96	85	127	79	30.1	15.9	390	40.73	2.2	2.13	5.86	0.06	47	99.8	50	1	0	22	22	0	0	0
0	<2yr	Male	Han	13	55	215	38.4	99.4	79.6	111	89	30.3	4.5	595	16.95	2.5	1.08	3.1	61.52	33	99.9	60	1	0	22	14	0	0	0
1	>5_to_12_yr	Female	Han	14	48	130	39.1	96.1	42	133	86	39	6.1	40	0.03	0.4	5.76	1.8	5.53	120	99	21	1	1	44	3	0	1	0
0	<2yr	Female	Han	14	45	188	39.9	96.5	58	114	76	60.8	10.4	263	17.35	1.4	1.76	10.01	14.55	11	99.9	40	1	0	21	7	0	0	0
0	<2yr	Female	Han	14	58	182	38.1	98	55	140	85	25.8	1	1220	58.54	0.9	2.9	3.23	0.06	22	99.7	45	1	1	26	12	0	0	0
0	<2yr	Female	Han	6	33	211	40.2	97.1	67.8	113	84	65.7	8	269	7.36	9.3	2.61	5.61	0.18	103	99.9	80	1	0	4	4	0	1	0
0	<2yr	Female	Han	10	36	147	37	75.3	42	112	80	25.3	162.6	462	7.84	2.2	1.92	3.07	0.14	5	99	40	1	0	18	1	0	0	0
0	2_to_5yr	Female	Han	14	45	155	39.4	214	27	111	60	36.9	1	272	17.51	1.3	4.69	6.17	100	158	99	70	0	0	12	1	0	0	0
0	<2yr	Male	Han	14	35	180	39.1	185	33	106	63	27.3	1.9	326	11.34	2.9	0.95	4.59	8.55	5	99	60	1	0	34	1	0	0	0
0	<2yr	Male	Han	13	43	200	38.3	99	66	125	92	48.2	8.5	663	7.35	2.2	1.53	3.91	0.09	5	99	45	1	0	25	9	0	0	0
0	>5_to_12_yr	Male	Han	10	26	156	37.6	83	34	132	83	49.2	1	203	9.76	1.2	2.93	9.44	100	27	96	21	1	0	8	1	0	0	0
0	<2yr	Female	Han	14	39	163	38.6	98.8	51.4	102	62	62.9	10.6	355	23.44	3.3	1.5	7.1	0.03	13	99.9	45	1	0	26	4	0	0	0
0	<2yr	Female	Han	14	50	139	37	92	39	114	92	32.6	62.9	568	3.86	1.2	3.99	2.3	0.3	5	99	21	0	1	12	2	0	0	0
0	<2yr	Female	Han	14	50	171	37.5	71	42	115	70	22.5	2	458	11.96	1.1	1.21	4.59	0.53	5	95	21	1	1	14	10	0	0	0
0	<2yr	Male	Han	14	42	156	37.8	97	54	130	82	118.9	11.9	243	11.36	2.4	0.59	1.13	1.12	5	99.4	30	1	0	27	3	0	0	0
1	<2yr	Male	Han	14	60	177	37	94.2	44	80	44	69.5	2	325	9.68	28	1.36	7.61	0.63	11	99.8	60	1	0	2	2	0	1	1
0	<2yr	Female	Han	10	49	156	37.2	83.5	47	119	72	30.1	107.9	210	4.38	1.2	1.03	1.07	2.24	21	98	25	1	0	25	2	0	0	0
0	2_to_5yr	Female	Han	14	43	133	39.1	97.1	44	113	81	37.2	9.3	275	8.71	1.6	1.16	3.71	0.31	5	99.5	40	1	0	14	14	0	0	0
0	2_to_5yr	Male	Han	7	51	188	40	99.3	86	138	98	23.2	1	1020	18.3	5.1	3.05	4.33	0.8	17	99.9	44	1	0	77	33	0	0	0
0	>5_to_12_yr	Male	Han	14	28	130	37.8	95.5	31.7	120	69	40.6	3.6	346	10.93	7.3	1.54	3.54	0.18	5	98	29	1	1	35	1	0	0	0
0	<2yr	Female	Han	14	38	138	38.5	68	54	114	60	116.9	25.3	169	13.03	1.6	0.77	4.35	0.1	5	99	60	1	0	20	4	0	0	0
0	2_to_5yr	Female	Han	14	44	182	38.7	174	42.8	139	82	109.8	1.9	419	25.8	1	2.65	20.05	45.92	13	100	45	1	0	14	5	0	0	0
0	<2yr	Female	Han	14	45	198	37.2	93	46.5	118	65	185.3	10.1	159	15.24	2.7	0.55	6.1	0.17	5	99.8	30	0	0	13	4	0	0	0
0	2_to_5yr	Male	Han	14	44	169	40.2	76.4	40	126	88	23.8	22.2	287	12.6	1.1	2.03	1.54	21.9	34	99.7	30	1	1	25	4	0	0	0
0	<2yr	Male	Han	13	76	168	38	183	43	113	82	127.8	5.3	449	12.33	1.5	3.43	12.4	18.85	27	100	60	1	0	19	7	0	0	0
0	<2yr	Male	Han	14	30	160	37.1	37.2	46.1	95	65	29.8	2.2	389	13.91	0.8	2.9	2.14	0.86	5	100	50	1	0	13	1	0	0	0
0	<2yr	Male	Han	10	30	178	38.2	52	42	92	64	28.9	2.5	170	3.69	1	1.91	5.91	0.1	5	89	58	1	0	11	4	0	0	0
0	<2yr	Female	Min	14	42	165	38	96	40	123	80	27.5	1	536	5.54	6.5	1.91	2.51	0.11	5	99	40	1	1	12	5	0	0	0
0	>5_to_12_yr	Female	Han	11	34	188	38.6	78.7	38	129	87	35.7	8	362	35.5	1.3	4	3.18	0.15	46	99.3	40	1	0	2	1	0	0	0
0	<2yr	Male	Han	14	37	154	37.2	98	55.2	108	76	17.9	1	592	6.54	0.6	1.44	1.51	0.01	5	99.6	50	1	0	16	6	0	0	0
0	>5_to_12_yr	Male	Han	10	26	143	37.6	91	43	125	78	20.1	2.2	279	9.22	1.3	4.87	1.16	0.06	10	99	21	1	0	9	5	0	0	0
0	2_to_5yr	Male	Han	7	25	126	37.7	145	39.5	138	72	54.8	17	203	23.46	2	1.96	6.55	3.32	5	100	25	1	0	24	2	0	0	0
0	2_to_5yr	Male	Han	14	65	174	39.5	99.5	84.8	141	87	35.9	7.8	873	34.51	2.1	31.9	11.82	0.62	126	99.9	85	1	0	95	75	0	0	0
0	>5_to_12_yr	Male	Min	14	38	144	38.4	88.6	36.6	144	76	47	13.1	187	2.25	0.8	4.02	6.57	6.65	67	99.3	40	1	1	13	1	0	0	0
0	<2yr	Male	Han	14	45	160	37.3	94	44	123	82	161.1	14.9	263	11.83	3.1	2.36	7.77	0.46	16	99.6	55	1	0	35	10	0	0	0
0	<2yr	Male	Han	14	35	185	38.5	83	88	138	78	26	4	385	6.54	1.2	1.15	5.12	0.15	5	99	40	1	0	2	2	0	0	0
1	<2yr	Male	Han	6	35	188	38.6	91.1	40	126	77	69.8	7.2	423	16.51	5.7	4.06	10.79	40.07	47	99.5	90	1	1	6	6	0	0	0
0	<2yr	Male	Han	14	45	182	37.2	98.4	87.5	109	70	16.1	1	396	9.33	1.3	2.41	3.17	0.07	5	99.9	50	1	0	28	11	0	0	0
0	<2yr	Male	Han	14	53	150	38.8	98.5	73	145	90	26.8	2.2	546	7.82	0.8	1.93	2.69	4.74	29	99.9	45	1	1	19	13	0	0	0
0	>5_to_12_yr	Male	Han	7	35	144	39	84.1	63	139	86	28.7	1	253	7.67	1	2.04	2.21	6.42	53	99.2	40	1	1	22	9	0	0	0
0	>5_to_12_yr	Male	Han	15	50	155	39.8	90	46	172	90	36.4	6.7	197	11.68	0.9	3.99	5.31	3.57	12	99	21	1	0	6	5	0	1	0
0	>5_to_12_yr	Female	Han	12	46	167	40	99.6	42.2	133	95	56.6	49.4	183	21.25	5.5	7.04	4.92	43.31	78	99.9	50	0	1	137	10	0	1	0
0	<2yr	Male	Han	11	48	163	37.2	91.3	66	111	79	27.2	4.9	469	8.66	1.2	2.52	3.62	0.05	5	99	45	1	0	31	15	0	0	0
0	>5_to_12_yr	Female	Han	11	42	146	39.2	99.7	96	128	87	43.3	5.8	508	18.48	3.7	5.81	8	0.29	84	99.7	50	1	0	73	73	0	0	0
0	<2yr	Male	Han	14	62	174	39	98	71	123	88	29	3.3	725	29.66	2.8	3	4.31	0.95	38	99.9	40	1	1	115	71	0	0	0
0	<2yr	Male	Han	7	44	184	37.6	99.1	47	137	92	37.4	5.7	394	17.68	3.5	4.19	4.3	0.06	25	99.8	40	1	1	46	16	0	0	0
0	<2yr	Male	Han	14	60	214	38.3	96	78	121	67	170.8	10.4	315	29.86	5.1	1.28	7.83	4.27	5	99.3	38	1	0	33	10	0	0	0
0	<2yr	Female	Han	10	46	190	39.6	95.5	49	131	95	29.5	5.1	738	29.19	2.8	6.22	3.35	1.7	11	99.1	35	1	1	24	9	0	0	0
0	>5_to_12_yr	Female	Han	11	73	172	40.4	96.5	47.4	139	93	41.3	2.6	500	10.32	1.8	4.22	3.02	3.58	34	99.1	45	1	0	24	12	0	0	0
1	2_to_5yr	Male	Han	6	26	129	37.8	89.9	54	113	68	43.2	6.5	347	13.56	1.3	1.82	5.45	0.43	5	99.4	40	1	1	5	5	0	0	0
0	>12_to_18_yr	Female	Han	15	28	134	36.8	119	32.2	120	76	158.2	12.2	212	8.02	1.4	2.91	4.75	0.3	5	99.1	27	0	1	26	2	0	0	0
1	2_to_5yr	Female	Han	6	49	192	37.8	98.4	58	135	89	58.2	902	889	31.2	7.9	5.45	13.72	10.12	109	99.6	65	1	0	13	13	0	0	0
0	2_to_5yr	Male	Han	15	34	156	39.1	91.4	41.4	143	87	24.1	13.7	90	4.64	1.2	1.47	1.51	3.09	20	99.5	40	1	0	70	3	0	0	0
0	>12_to_18_yr	Male	Han	14	27	117	39.8	98.2	44.1	149	87	50.5	91.1	131	14.53	1.9	3.17	4	0.1	51	99.4	70	1	0	17	1	0	0	0
0	<2yr	Female	Han	14	32	128	36.9	92.8	33.5	101	67	17.8	1.1	348	11.17	1.2	2.01	1	0.23	5	99.5	29	0	1	14	1	0	0	0
0	<2yr	Female	Han	11	58	213	38.3	79	49	146	95	341	19.3	364	21.72	8.8	0.95	18.85	100	17	93	21	1	1	51	25	0	1	0
0	<2yr	Male	Han	13	59	169	37.9	99	62	119	57	53.5	16.1	415	7.66	2.4	1.35	7.43	1.92	5	99	21	1	0	12	12	0	0	0
0	<2yr	Female	Han	14	59	167	38.3	97.3	47.4	145	85	89.8	43.6	260	8.71	1.7	1.13	5.2	100	19	99.7	60	1	0	37	7	0	0	0
0	2_to_5yr	Female	Han	14	45	152	39.2	98.4	52	122	72	23	1	545	14.28	1.2	5.82	2.42	2.43	53	99.6	55	1	0	37	17	0	0	0
0	<2yr	Male	Han	7	48	156	38.8	96	61	133	89	29.7	2.3	1205	7.97	2	2.99	4.93	0.3	10	99.6	45	1	1	64	52	0	0	0
0	<2yr	Male	Han	11	60	180	38.8	76	40	109	85	22.4	2.7	290	14.06	1	3	2.97	0.15	93	99.4	25	0	0	19	3	0	0	0
0	<2yr	Female	Han	14	55	168	37.5	98	74	130	93	25.9	3.8	618	9.1	0.8	3.05	4.49	0.31	14	99.3	60	1	0	28	11	0	0	0
0	>12_to_18_yr	Female	Han	14	30	147	38.8	233	35.1	146	88	41.2	10	137	11.04	2.1	1.87	2.42	1.15	32	100	45	1	1	60	2	0	0	0
0	<2yr	Male	Han	14	38	185	38	89.1	54.9	109	64	29.5	1	419	8.98	2.5	4.83	1.12	0.64	17	99.6	55	1	0	11	5	0	0	0
0	<2yr	Male	Han	11	42	168	38	96.9	43.9	112	88	26.5	3.1	281	9.1	0.7	3.73	2.09	1.47	5	99.3	40	1	1	3	3	0	0	0
0	<2yr	Female	Han	14	40	173	38.6	98	53	111	63	110.4	7	208	10.44	0.9	1.48	2.1	1.46	55	99	50	1	0	25	7	0	0	0
0	<2yr	Female	Han	14	86	197	39.1	97	60	119	90	24.8	3.1	667	18.26	1.5	4.28	2.77	7.75	28	99.7	40	1	0	32	16	0	0	0
0	<2yr	Male	Han	13	52	181	38.7	86.5	85.6	121	84	29.7	1	467	9.64	1.8	2.8	3.97	0.65	17	99.6	50	1	0	14	6	0	0	0
0	<2yr	Female	Min	10	45	159	38.2	89.1	41.8	129	81	28.5	20.3	303	15.44	2.1	2.57	2.64	1.65	5	99.4	40	1	0	24	2	0	0	0
0	<2yr	Female	Han	10	45	176	38.9	92.1	44.8	134	81	66.9	20.2	219	9.24	7.8	1.56	5.73	5.11	35	99.8	50	1	1	27	4	0	0	0
0	<2yr	Male	Min	14	76	158	37.1	99.9	52.9	119	75	69.9	11.2	428	12.34	2.3	1.61	3.26	13.33	5	99.3	65	1	1	25	13	0	0	0
0	<2yr	Female	Han	14	55	185	38.1	98	85	103	62	86	8.1	152	17.69	1.7	1.18	11.33	1.38	16	99.7	40	1	0	35	6	0	0	0
0	2_to_5yr	Female	Han	11	52	200	39.6	98.2	77.6	105	58	188.2	53.6	320	14.35	2.7	1.76	24.2	13.85	25	99.8	95	1	0	12	4	0	1	0
0	<2yr	Male	Han	7	45	194	38.2	96.8	50	132	87	32.2	1.9	304	17.23	3.9	1.79	5.7	8.43	5	99.5	40	1	1	33	11	0	0	0
0	<2yr	Female	Han	10	54	190	38.5	99.3	75.2	106	73	61	37	461	18.82	5.1	1.56	4.8	0.22	37	99.9	60	1	1	30	21	0	0	0
0	<2yr	Male	Min	11	40	245	38.6	98.2	53.3	140	79	36.8	3.1	283	9.86	2.1	1.5	5.09	63.02	30	99.9	50	1	0	20	11	0	0	0
0	2_to_5yr	Female	Han	12	32	145	38.4	97.5	42	135	88	39.5	13.1	287	8.7	0.7	3.33	3.73	0.13	10	99.6	40	1	0	15	3	0	1	0
0	>5_to_12_yr	Female	Han	14	45	158	39	96	94	157	95	36.3	74.1	97	8.63	1.7	2.56	5.1	1.27	31	99.7	60	1	1	14	14	0	1	0
0	>5_to_12_yr	Male	Han	7	45	174	38.7	95	51.4	121	84	120.3	1	335	42.48	2.8	2.11	25.48	1.03	125	99.9	55	1	0	21	9	0	0	0
0	>5_to_12_yr	Male	Han	14	35	152	39	97	51	135	85	40.6	15.2	774	8.85	1.9	5.71	2.42	22.5	46	99.2	40	1	0	15	7	0	1	0
0	>5_to_12_yr	Female	Han	11	33	140	38.7	99.4	46	120	82	28.9	3.6	220	7.77	1.6	4.44	2.22	0.52	20	99.9	50	1	0	10	5	0	0	0
0	<2yr	Male	Han	13	56	192	39	99.9	74	150	88	66	37	585	27.55	3.7	3.66	18.59	25.37	166	99.2	40	1	0	51	35	0	0	0
0	<2yr	Female	Han	10	44	150	38.5	99.5	41	107	81	63.2	2.2	273	9.49	1.5	3.16	15.19	25.84	44	99.8	45	1	0	15	3	0	0	0
0	<2yr	Male	Han	14	42	171	38.6	98	38	150	78	25.3	1	308	2.94	0.6	1.83	2.42	0.16	11	99	21	1	0	13	1	0	0	0
0	<2yr	Male	Han	15	38	190	38.6	97.4	49.7	112	73	52.7	15.8	245	10.83	1.3	1.48	8.78	2.13	51	99.7	44	1	1	37	4	0	0	0
0	<2yr	Male	Han	14	55	175	39.1	98	53.4	131	98	101.5	16.8	484	24.32	2.2	2.34	5.62	2.76	47	99.8	65	1	0	50	17	0	0	0
0	>5_to_12_yr	Female	Han	10	25	168	38.6	75.7	30	98	63	31.4	13.9	593	34.06	2.6	3.07	8.09	90.95	5	99.6	40	1	0	1	1	0	0	0
0	<2yr	Male	Han	12	68	162	39.4	97	91	137	88	51.6	6	645	21.47	1.5	1.76	6.46	0.07	17	99	60	1	0	48	31	0	0	0
0	<2yr	Female	Han	14	79	166	37.3	98.9	88	107	80	37.3	4.3	309	5.7	1.5	1.15	4.84	0.53	15	99.8	60	1	0	25	16	0	0	0
0	<2yr	Male	Han	14	47	171	38.6	99.3	49.8	119	75	21	44	286	4.12	1.6	6.04	4.54	0.97	48	99.3	40	1	0	21	2	0	0	0
0	<2yr	Male	Han	10	37	169	38.6	96	41.2	133	79	25.6	2.2	231	3.87	1	2.02	0.94	0.06	5	99	40	1	0	8	6	0	0	0
0	<2yr	Male	Han	10	43	162	36.8	69.9	49	81	52	17.4	4.7	389	7.55	0.9	0.63	2.76	11.68	5	99	21	1	0	29	1	0	0	0
0	>5_to_12_yr	Female	Han	12	47	157	38	98.5	49	158	95	63.3	244.4	184	19.49	5.6	1.2	3.56	0.06	5	99.5	65	1	0	11	6	0	0	0
0	<2yr	Female	Han	10	41	151	37	97.4	51	110	65	64	2.9	299	9.48	1.2	1.94	3.95	3.4	5	98.2	25	0	0	11	2	0	0	0
0	<2yr	Female	Han	14	56	190	37.9	99.9	69	112	66	153	22.1	461	6.56	5.8	2.22	7.36	0.06	9	99.8	50	1	0	24	17	0	0	0
0	>12_to_18_yr	Male	Han	10	45	142	37.1	97.1	49	120	89	53.5	1.9	283	30.94	0.9	1.04	5.59	100	10	99.1	50	0	0	12	1	0	0	0
0	<2yr	Male	Han	15	30	130	37	62.5	36.7	96	33	26.5	241.6	70	24.94	8.2	0.23	7.78	4	5	99.4	60	0	0	0	0	0	0	0
0	<2yr	Male	Han	11	48	143	38.5	82.8	42	129	67	25.6	2	435	30.87	1	5.12	2.17	5.27	43	99.5	50	1	0	51	2	0	0	0
0	<2yr	Male	Min	10	48	170	39.9	98.6	51.2	150	83	41.6	7.4	136	5.97	1.1	1.94	6.79	0.73	5	99.9	40	1	0	20	3	0	0	0
0	<2yr	Female	Min	14	38	161	37.3	98	99.3	121	78	40.2	7	347	6.85	1.8	1.2	6.3	0.22	33	99	40	1	0	21	21	0	0	0
0	2_to_5yr	Male	Han	14	52	163	37.2	98.5	86	129	95	14.7	3.2	344	8.74	0.8	3.14	4.35	0.02	16	99.9	40	1	0	39	39	0	0	0
0	<2yr	Male	Han	14	42	183	37.3	96.4	89	110	86	34.1	1.6	300	12	2.9	1.11	7.38	0.35	5	99	40	1	1	20	12	0	0	0
0	<2yr	Male	Han	14	50	191	39.1	99.9	58.1	118	58	25.3	1	401	5.02	0.9	1.99	2.67	2.44	5	99.7	66	1	0	8	4	0	0	0
0	<2yr	Male	Han	14	42	187	37.6	92	65	113	69	144.5	15.9	358	8.11	3.7	1.26	8.69	0.18	23	99	21	1	0	25	8	0	0	0
0	<2yr	Male	Han	14	38	149	37.9	99.1	38.1	96	63	47.7	20.5	328	6.24	1.4	1.58	0.71	0.24	5	99.9	40	1	0	16	2	0	0	0
0	<2yr	Female	Han	10	47	153	38.7	84.3	30.9	105	82	22.6	2	116	5.91	0.8	1.56	3.66	17.07	5	97.3	45	0	0	13	1	0	0	0
0	<2yr	Male	Han	14	45	148	37.6	98.1	51	103	62	33	2	644	20.89	1.1	1.43	2.9	0.22	5	99.9	50	1	0	20	13	0	0	0
0	<2yr	Female	Han	10	53	142	37	98	54	124	75	143	2	239	8.58	1.7	1.57	13.8	3.45	27	99	40	1	0	21	6	0	0	0
0	<2yr	Female	Han	11	28	146	37.3	94	62	117	90	23.1	1	375	7.41	2.1	1.03	1.34	0.05	5	99	21	1	1	17	5	0	0	0
1	<2yr	Male	Han	14	70	203	39.6	97	91	142	94	71.4	98.3	158	8.38	3.4	2.97	25.08	3.35	95	99.7	70	1	0	105	34	0	0	1
0	<2yr	Male	Han	15	65	224	38.2	80.9	49	81	56	60.4	16.8	577	12.44	2.7	1.09	1.84	5.58	5	97.5	60	1	0	2	1	0	0	0
0	<2yr	Male	Han	13	48	140	38.6	98.7	62	122	83	20.3	20.1	365	5.11	0.6	1.2	0.75	0.06	5	99.6	21	1	0	21	1	0	0	0
0	>5_to_12_yr	Male	Han	14	23	143	37.3	92	38	136	76	31.2	8.3	45	7.77	1.5	0.57	1.77	100	13	97	21	1	1	54	0	0	0	0
0	2_to_5yr	Female	Han	10	45	170	39.2	99.8	45	126	58	19.9	1.9	421	6.95	1.5	1.38	0.71	0.05	32	98.1	21	1	0	45	1	0	0	0
0	<2yr	Male	Han	14	47	161	38.2	81	43	118	90	104.5	11.3	546	13.16	9.4	1.89	6.34	43.89	38	98.3	21	1	0	51	33	0	0	0
0	>5_to_12_yr	Female	Han	6	37	156	39.3	165	45.6	161	90	41.1	18	430	13.16	3.3	7.22	5.93	0.08	30	100	40	1	0	39	13	0	0	0
0	<2yr	Male	Han	14	62	172	39.6	98	61	119	89	20.7	0.8	538	11.24	1.1	4.26	1.47	0.07	9	99.7	45	1	0	15	8	0	0	0
0	>5_to_12_yr	Male	Han	14	25	132	37.3	92.1	42.4	111	63	68	2	333	9.41	6.3	2.06	6.12	0.87	5	99	40	1	0	18	2	0	0	0
1	<2yr	Female	Min	11	37	154	37.5	60	74	87	47	52.1	1	26	3	5.7	1.37	7.42	0.23	33	81.1	100	1	0	20	1	0	1	0
0	<2yr	Male	Han	10	52	177	37.5	99	85	130	88	63.5	11	697	28.3	1.5	3.43	4.42	1.44	24	99.8	50	1	1	52	19	0	0	0
0	<2yr	Female	Han	14	43	168	37	98	56	94	62	20.5	1.8	510	5.25	1	2.19	2.24	4.21	9	99	21	1	0	20	6	0	0	0
0	<2yr	Male	Han	11	38	178	39.2	97	32	109	71	27.3	1	239	12.79	4.2	1.86	3.33	0.61	5	99	21	0	0	8	2	0	0	0
0	>5_to_12_yr	Male	Han	13	37	150	37.6	96	51.4	141	83	33.9	2.2	551	13.42	7.7	2.32	1.62	0.17	5	99.7	33	1	0	13	3	0	0	0
0	>5_to_12_yr	Male	Han	10	45	142	37.8	89	60	147	87	47.1	3.6	280	7.62	1.6	2.48	4.38	0.1	12	99	21	1	0	29	12	0	1	0
0	<2yr	Male	Han	14	51	171	37	99.3	64.5	129	86	29.4	12.2	333	9.03	2.8	1.53	3.97	0.08	5	99.7	60	1	0	26	18	0	0	0
0	<2yr	Female	Han	10	38	144	37.5	94	54	116	70	53	1.8	686	15.48	0.3	1.33	2.19	0.56	5	99	40	1	0	25	2	0	0	0
0	<2yr	Male	Han	14	49	155	38.8	97	53.8	114	98	24.7	3.6	653	29.38	0.7	1.84	1.23	1.79	50	98.4	40	1	0	23	2	0	0	0
0	>5_to_12_yr	Male	Han	14	28	114	37	96.5	34	134	68	41.2	3.5	230	8.23	0.9	1.57	5.23	2.05	5	99.9	21	1	0	42	1	0	0	0
0	<2yr	Male	Han	10	68	185	39.3	193	36	124	80	24.6	3.5	368	9.34	1.3	1.3	5.05	3.41	98	99	60	1	0	12	2	0	0	0
0	>5_to_12_yr	Male	Han	10	31	124	38.7	99.6	45	126	94	40.2	7.1	317	5.93	3.5	3.59	2.94	2.6	13	99.4	40	1	0	66	6	0	0	0
0	<2yr	Male	Han	14	47	168	38.6	91	44	98	58	21.3	1.5	420	8.15	1.1	1.46	3.36	0.1	5	99.6	60	1	0	9	9	0	0	0
1	<2yr	Female	Han	6	35	179	38.8	93.4	51	135	83	32	5.4	219	12.64	2.6	1.45	5.06	1.9	110	99.6	60	1	0	12	10	0	1	0
0	<2yr	Female	Han	15	40	140	38	96	71	102	63	71.7	11.1	117	11.74	1.1	1.54	4.12	5.5	51	99	21	1	0	33	3	0	0	0
0	2_to_5yr	Female	Han	14	56	160	40	93	54.5	129	88	75.8	18.2	266	9.91	1.9	2.5	7.9	0.94	41	99.9	70	1	0	87	46	0	0	0
0	>5_to_12_yr	Male	Han	13	43	140	37.9	97	56	131	72	27.4	1	665	11.72	2.3	4.28	6.19	0.54	41	99.8	40	1	0	17	12	0	0	0
0	>5_to_12_yr	Female	Han	12	45	185	40.1	98.2	49	166	97	154.9	174.3	574	13.14	6.7	2.44	19.55	94.94	82.8	99.6	90	1	1	60	50	0	1	0
0	<2yr	Female	Han	15	42	152	37	82	44.8	119	81	23	5.1	195	8.37	2	1.5	0.83	0.16	5	96.6	40	0	0	15	1	0	0	0
0	<2yr	Female	Han	13	63	170	38.7	92	49	118	90	20.3	3.5	595	28.83	1.7	4.96	1.97	10.37	101	99	21	0	0	39	6	0	0	0
0	2_to_5yr	Male	Han	7	75	136	37.8	95	52.3	127	88	27.6	1	860	18.87	1.4	3.92	7.32	1.34	21	99.8	41	0	0	40	27	0	0	0
0	2_to_5yr	Female	Han	14	48	146	37	49.2	43	112	67	15.5	1	209	0.91	1.1	3.64	7.54	0.17	16	99	42	0	0	8	2	0	0	0
0	2_to_5yr	Male	Min	14	53	172	40.2	93	54	110	76	33.5	8.7	382	11.36	1.1	4.38	4.51	57.06	28	99	21	1	0	11	7	0	1	0
0	<2yr	Male	Han	10	40	160	38.2	99.9	46.4	120	71	25	6.9	145	9.91	1.3	1.29	5.4	4.68	18	99.9	40	1	0	26	3	0	0	0
0	>5_to_12_yr	Female	Han	10	44	153	39.4	98	43	147	90	53.2	1	259	8.47	2.4	2	5.29	1.57	5	99.6	60	1	0	12	12	0	0	0
0	2_to_5yr	Female	Han	11	32	170	38.7	93.8	30	115	73	28.4	3.3	125	0.6	2	3.92	6.07	41.62	83	99.5	40	1	1	2	1	0	1	0
0	<2yr	Female	Min	14	40	150	38	97.6	54.8	122	78	36.1	147.8	54	12.16	3.4	0.93	8.18	1.66	29	99.4	45	1	0	42	5	0	0	0
0	<2yr	Female	Han	14	56	172	38.1	99	83	110	70	30.6	1.7	435	18.61	1.4	1.94	4.56	5.14	5	99.3	40	1	1	46	46	0	0	0
0	2_to_5yr	Male	Han	12	44	183	38	72.6	44	141	79	47.4	10.1	455	23.8	4.6	1.2	6.51	1.2	15	99.5	45	1	1	12	4	0	0	0
0	<2yr	Male	Han	14	57	180	39.9	97	48	124	83	24.1	0.3	392	11.32	1.6	3.74	2.33	0.36	43	99.9	55	1	0	16	8	0	0	0
0	<2yr	Female	Han	14	42	146	39.4	99.7	61	119	72	67.7	10.6	361	22.33	1.4	2.27	6.88	0.04	41	99.7	50	1	0	22	3	0	0	0
0	<2yr	Female	Han	6	30	158	38.4	97	51	131	82	20	1	141	13.85	2.7	1.32	3.28	0.3	5	99	21	1	0	10	9	0	0	0
0	>12_to_18_yr	Female	Han	14	38	143	39.5	99	44	159	97	39.7	210.6	421	13.64	4.5	4.25	3.79	46.98	121	99	40	1	1	19	19	0	0	0
0	2_to_5yr	Female	Han	15	58	159	37	63	32	118	82	26.5	2.7	388	6.8	1	2.27	4.58	0.2	5	92	21	1	0	6	0	0	0	0
0	2_to_5yr	Female	Han	10	53	170	40	98	49	142	88	63.1	14.2	163	8.28	2.5	3.17	15.97	2.14	78	99.1	70	1	1	37	28	0	1	0
0	>5_to_12_yr	Male	Han	14	96	170	39	99	95	168	92	281	34.1	174	23.78	2.5	4.59	20.63	2.3	94	99.5	80	1	1	57	9	0	1	0
0	2_to_5yr	Male	Han	10	62	220	39.6	184	46	134	90	55.2	10	367	25.85	2.9	5.12	8.17	17.57	58	99	60	1	0	12	6	0	1	0
0	<2yr	Female	Han	14	46	178	38.1	99	63	123	65	101.2	8.5	285	8.05	1.4	1.07	3.33	0.22	12	99	21	1	1	25	4	0	0	0
0	2_to_5yr	Male	Han	12	48	156	37.9	93	95	129	91	35.3	2.7	610	15.73	2.3	1.58	5.72	0.16	15	99.1	54	1	1	43	36	0	0	0
0	<2yr	Female	Han	14	56	198	39.2	96	56	120	89	32	14.3	290	10.64	2.1	1.66	4.76	1.62	23	99	40	1	0	45	11	0	0	0
1	>12_to_18_yr	Male	Han	6	20	70	37.4	83.5	52.8	40	37	143.2	148.2	2	0.04	12.8	0.68	14.02	2.22	36	98.1	50	1	1	18	0	0	1	0
0	2_to_5yr	Male	Han	14	36	145	38.7	97.7	47.7	120	88	25	2	243	4.4	0.7	7.47	2.65	13.93	25	99.3	40	0	0	25	8	0	0	0
0	>5_to_12_yr	Female	Han	7	35	157	38.3	178	39.9	134	97	34.9	15.2	159	10.28	0.8	3.98	3.52	13.11	61	100	40	1	1	85	5	0	0	0
0	2_to_5yr	Male	Han	11	50	176	40.4	95	58	129	73	70.4	2.5	498	12.74	9.9	1.15	6.15	3.3	12	99	40	1	0	15	14	0	1	0
0	<2yr	Male	Han	14	45	187	37.7	91	62.5	134	94	94.7	17	479	11.93	1.2	1.66	11.68	0.17	5	99	65	1	0	47	8	0	0	0
0	>12_to_18_yr	Male	Min	7	50	175	39.8	98.1	51	175	99	52.6	3.8	599	18.36	4.2	4.98	5.54	0.14	18	99.8	50	1	0	79	45	0	0	0
0	2_to_5yr	Female	Han	14	39	141	37.9	98.2	42	113	79	25.8	3.6	313	9.56	3	2.65	2.34	0.82	25	98.9	50	1	0	10	4	0	0	0
0	>5_to_12_yr	Male	Han	7	35	150	38.2	99.6	50	129	87	43.1	1	519	12	5.1	2.81	7.27	3.35	15	99.4	55	1	0	26	26	0	0	0
0	>5_to_12_yr	Male	Han	6	43	166	39.2	99	39.1	150	88	39.1	9.6	440	10.39	2	1.46	4.17	0.62	29	99	21	1	0	82	13	0	0	0
0	<2yr	Male	Han	14	44	210	37.6	89	49	129	85	48	11.5	141	14.1	1.2	1.19	11.54	6.7	9	99	35	1	0	35	6	0	0	0
0	<2yr	Female	Han	10	45	182	38.7	81.9	66.8	138	100	35.5	1	387	9.55	2.5	1.88	5.87	2.7	18	99.6	40	1	0	5	5	0	0	0
0	2_to_5yr	Female	Han	14	52	184	39.6	97.5	69.3	124	90	34.4	6.8	102	8.45	1.2	2.35	6.03	64.98	70	99.3	40	1	1	18	6	0	0	0
0	2_to_5yr	Male	Han	14	28	127	37	223	33.2	110	60	28	1.8	314	5.88	0.9	2.26	2.66	0.56	5	99	21	1	0	28	1	0	0	0
0	<2yr	Male	Han	14	40	179	39.9	98.5	69	107	74	85.7	3.8	368	12.8	1.9	0.89	9.77	1.27	9	99.4	40	1	1	22	10	0	0	0
0	>12_to_18_yr	Male	Han	10	47	168	39	97	55	185	95	52.5	5.1	380	16.62	1.7	3.84	6.28	14.76	18	99.9	50	1	0	19	17	0	0	0
0	<2yr	Female	Han	11	38	176	39	99.5	46.3	105	61	28.4	0.1	474	13.58	1.2	1.09	4.05	1.38	27	99.9	50	1	0	16	7	0	0	0
0	<2yr	Female	Han	14	48	197	37.3	91	48	99	64	123.6	5.1	166	7.08	1.2	1.34	2.96	0.09	20	99	21	1	0	32	4	0	0	0
0	>12_to_18_yr	Female	Han	11	38	146	37	138	22	142	86	35	3.4	47	2.78	1.6	2.56	8.15	0.29	16	99	60	0	0	12	1	0	0	0
0	<2yr	Female	Han	14	45	153	37	95.1	38.3	118	83	35.6	21.7	265	12.62	0.9	0.55	4.17	2.91	25	99.5	70	1	0	26	5	0	1	0
0	<2yr	Male	Han	14	48	177	37	96.2	81.6	108	76	35	8.1	631	14.4	1.9	2.09	4.09	0.05	5	99.9	45	1	0	12	6	0	0	0
0	>12_to_18_yr	Male	Han	14	33	154	40	92.8	67	153	89	172.9	9.5	600	18.23	1.8	3	23.93	1.72	14	99.3	80	1	0	19	11	0	1	0
0	<2yr	Male	Han	14	53	186	40	99	63	121	65	64.1	10.5	557	22.29	3.2	3.69	4.59	1.73	27	99.5	60	1	0	18	17	0	0	0
0	<2yr	Male	Han	10	51	225	39.2	99.5	56	153	98	110.4	53.4	400	22.5	8.3	4.21	20.91	1.33	74	99.9	70	1	0	94	43	0	1	0
0	2_to_5yr	Male	Han	10	58	159	40	99	48	178	82	66.3	13.2	610	20.21	3.3	3.22	4.76	0.15	21	99	21	1	1	82	21	0	0	0
0	<2yr	Female	Han	14	57	160	39.4	98	64	105	66	29	14.8	879	10.43	0.8	2.5	3.81	0.01	5	99.3	47	1	1	21	14	0	0	0
0	2_to_5yr	Female	Han	10	45	164	38.8	97.4	40	122	68	36.2	3.7	281	17.85	10.3	1.65	2.64	13.76	22	99.3	21	0	1	26	5	0	0	0
1	>12_to_18_yr	Female	Han	13	56	166	38.1	70.8	41	122	81	195.6	2.3	460	29.64	9.1	2.91	5.32	100	22	99	40	1	0	1	1	0	1	0
0	<2yr	Male	Han	14	30	137	38.5	233	38	111	55	26.3	4.6	233	5.68	0.7	0.73	3.72	0.22	5	99	70	1	1	9	0	0	0	0
0	2_to_5yr	Male	Han	10	40	185	38.9	97	62	150	91	430.8	27.8	227	58.39	9.7	2.76	19.73	17.33	45	99	45	1	1	26	13	0	0	0
0	<2yr	Male	Han	13	38	144	37.3	96	50	113	74	24	1.1	331	13.19	0.6	1.7	1.39	0.02	5	99.6	40	1	0	8	4	0	0	0
0	<2yr	Male	Han	14	93	250	38.6	83	51	129	79	30.1	14.5	309	23.01	3	4.28	4.01	8.63	108	97	21	1	0	48	6	0	0	0
0	<2yr	Male	Han	13	59	175	37.9	89.8	50	112	80	19.4	3	798	13.99	1.6	3.72	1.44	2.05	30	99.9	40	0	0	28	5	0	0	0
0	<2yr	Female	Han	11	55	155	38.3	96	39	108	77	43	120.5	308	4.38	1.4	1.7	3.16	7.65	5	92	21	1	0	26	1	0	0	0
0	>5_to_12_yr	Female	Han	11	39	153	38.6	99	61.4	137	84	40.5	2	367	11.86	1.1	2.42	1.48	2.05	32	99.9	21	0	0	30	3	0	0	0
0	>12_to_18_yr	Female	Han	11	69	135	36.8	96.5	52.7	94	73	87.9	1.6	331	16.72	0.8	3.97	3.46	77.55	139	95.2	21	0	1	9	1	0	0	0
0	>5_to_12_yr	Female	Min	14	68	123	38.7	93.4	45.2	162	86	38.9	5.8	113	7.57	1.3	2.34	3.3	1.56	75	99.2	50	0	0	9	3	0	0	0
0	<2yr	Male	Han	14	55	170	37.4	75	55	111	81	24.3	1	299	4.35	1.1	1.38	0.71	0.05	5	99.5	29	0	0	10	1	0	0	0
1	>5_to_12_yr	Male	Han	10	62	197	39.6	98.9	68.4	160	99	61.1	136	132	23.87	8.8	2.67	14.26	3.3	142	99.9	60	1	1	60	22	0	1	1
0	<2yr	Male	Han	10	35	144	36.8	97.8	42.8	121	86	17	1.5	538	8.44	0.8	2.25	0.79	6.54	52	99.8	45	1	0	12	2	0	0	0
0	<2yr	Female	Han	7	50	169	40.7	98	40	125	96	25.2	3	953	9.47	1.7	3	2.92	10.21	19	99	21	1	0	23	9	0	0	0
0	>5_to_12_yr	Male	Han	15	32	155	36.8	98	37	127	84	73.2	0.7	262	38.83	4.7	6.63	10.1	2.08	5	99	21	0	0	23	1	0	0	0
0	2_to_5yr	Male	Han	10	56	196	39.7	94	67	142	93	29.1	3	428	17.99	2.3	6.37	5.1	0.21	54	99.8	80	1	0	10	4	0	0	0
0	<2yr	Male	Min	15	40	194	38.5	94	60.7	111	74	34.2	6.2	351	16.01	2.3	0.98	7.91	1.7	5	91.1	90	1	0	21	2	0	1	0
0	>12_to_18_yr	Male	Han	13	46	171	39.6	99.7	48	162	83	163	197.7	88	4.86	7.8	3.81	12.07	100	149	99.6	55	1	1	41	12	0	1	0
0	>12_to_18_yr	Female	Han	12	37	140	38.4	98.6	46	160	95	71.1	133.2	134	16.85	3.4	1.98	13.81	0.16	16	99.9	50	1	0	30	9	0	0	0
0	>5_to_12_yr	Male	Han	10	35	156	38.9	98.8	38	134	91	36	24.3	209	27.22	3.9	5.16	4.31	0.39	83	99.9	40	1	1	25	7	0	1	0
0	<2yr	Male	Han	14	45	153	38.5	99.6	96	113	79	25.9	2	673	24.26	0.8	1.83	5.21	0.03	5	99.8	30	1	0	24	14	0	0	0
0	<2yr	Male	Han	13	51	178	38.4	99	50	112	88	23	6	360	7.44	1.2	1.72	3.9	12.91	5	99	21	0	0	20	3	0	0	0
0	<2yr	Male	Han	14	48	165	38.8	99	64	128	100	31.6	4.6	844	14.03	1.4	0.98	3.58	0.02	46	99.6	50	1	1	42	22	0	0	0
0	<2yr	Female	Han	14	59	156	38	219	34	130	87	24.2	4.3	540	6.8	0.7	0.91	2.36	0.05	15	98	70	1	0	24	1	0	0	0
0	>5_to_12_yr	Female	Han	14	36	150	38.3	97	73	130	91	19.9	4	292	5.95	2.7	2.11	2.74	0.74	15	99.7	35	1	0	19	10	0	0	0
0	<2yr	Female	Han	14	61	191	39	96.2	31.8	128	79	48.7	6.4	340	26.82	1	1.06	4.07	2.89	5	99.4	40	1	1	27	1	0	0	0
0	<2yr	Female	Han	14	40	171	37	84.2	53	99	72	42.8	1.5	369	12.18	2.4	1.08	1.63	0.34	5	99.9	40	1	1	44	27	0	0	0
0	>12_to_18_yr	Female	Han	15	32	135	37.8	88.9	50.2	156	97	1190.4	4.2	165	9.42	3.8	5.89	36.33	0.43	105	99.9	50	1	0	6	3	0	0	0
0	>5_to_12_yr	Male	Han	12	42	150	39.2	97.4	80	155	82	38.5	13.4	382	21.24	2.5	3.45	6.67	0.61	49	99.7	40	1	0	23	15	0	0	0
0	2_to_5yr	Male	Han	14	37	202	39.3	140	27	122	75	49	10.2	115	0.75	1.9	4.11	3.28	100	81	99	60	0	0	9	2	0	0	0
0	<2yr	Male	Han	14	45	174	37.2	93	73.7	121	87	58.4	5.4	332	20.08	5.1	1.48	7.72	0.62	34	99.7	50	1	0	41	20	0	0	0
0	2_to_5yr	Female	Han	11	55	195	39.7	98.3	62	154	94	45.7	12	632	10.17	1.4	2.1	6.71	100	23	99.9	70	1	0	36	36	0	0	0
0	<2yr	Male	Han	14	63	168	38.4	99	59.8	147	78	83.3	33.7	536	12.66	2.4	1.51	2.01	0.07	5	99.9	50	1	0	31	15	0	0	0
0	2_to_5yr	Female	Han	10	35	165	37.5	191	41	118	70	54.2	1.1	253	11.76	0.8	1.23	4.01	0.06	5	99	60	1	0	18	1	0	0	0
0	2_to_5yr	Female	Han	6	47	180	40.2	90	49	154	82	41.7	11.2	992	20.18	5.3	4.97	4.14	0.54	29	99	21	1	1	93	15	0	0	0
1	2_to_5yr	Female	Han	6	25	151	36.5	89.1	24.7	90	63	23.1	3.6	628	15.51	3.8	2.41	2.59	0.13	5	99.6	35	1	0	1	0	0	0	0
0	<2yr	Female	Han	14	45	163	38.1	98.1	53.3	101	56	30.1	159.9	242	6.79	1.8	1.05	1.36	0.01	5	99	40	1	0	15	4	0	0	0
0	<2yr	Male	Han	14	42	124	37.2	98	88.3	142	84	52.2	9.1	278	20.92	3.2	3.3	8.9	1.73	62	99.9	60	1	0	43	6	0	0	0
0	<2yr	Male	Han	14	48	180	38	98.6	68	170	96	585.9	16.4	250	20.05	1.7	1.79	24.54	2.07	5	99.9	50	1	1	25	22	0	0	0
0	2_to_5yr	Male	Han	14	38	135	38	91.3	41.2	124	68	36.3	13.7	404	11.52	1.3	2.69	4.67	0.34	5	99.5	50	1	0	23	4	0	0	0
0	<2yr	Male	Han	15	40	156	38.9	96	64	136	85	50.7	57.4	319	9.52	2	2.3	9.75	0.03	50	99	60	1	0	26	15	0	0	0
0	<2yr	Male	Han	11	35	169	36.9	321	33	120	62	48.8	3.5	9	101.88	1.9	0.62	10.54	0.82	5	99.8	40	1	1	1	1	0	1	0
0	<2yr	Female	Han	14	48	203	38.1	99	63.1	116	86	30	14.5	112	8.74	2.9	1.13	4.6	0.01	5	99.6	60	1	0	37	5	0	0	0
0	>5_to_12_yr	Female	Han	14	65	163	39.9	99	48	146	95	114.7	5	327	12.27	2.4	3.79	12.7	25.09	58	99.7	55	1	0	78	25	0	0	0
0	<2yr	Male	Han	15	49	174	38.4	88.2	38	115	70	21.4	1	440	8.37	1.1	2.27	3.65	0.11	5	99	35	1	0	9	4	0	0	0
0	>12_to_18_yr	Male	Han	15	41	112	39	98.2	27.7	184	87	43.9	5.5	39	1.89	2.7	4.87	3.02	0.33	50	99.4	50	0	1	22	2	0	0	0
1	<2yr	Male	Min	11	47	168	38.2	94	65	116	69	36.3	3.1	317	8.41	1.1	1.67	4.83	0.24	5	99.9	50	1	0	38	23	0	1	0
0	2_to_5yr	Male	Han	10	52	177	38.3	245	45	125	79	71.8	9.5	123	5.87	1.8	4.34	10.49	26.1	5	100	30	1	0	20	5	0	1	0
0	2_to_5yr	Female	Han	11	40	185	39.8	99.8	53	128	77	32.8	22	549	23.55	2.7	3.71	3.82	10.31	17	99.4	41	1	1	26	18	0	0	0
0	<2yr	Male	Han	14	72	186	37.5	99.7	67	116	88	61.2	52.6	721	15.37	4.1	1.64	14.59	4.68	26	99.9	70	1	0	54	23	0	0	0
1	<2yr	Male	Han	6	48	192	39.4	97.1	53.3	167	85	35.3	2	426	16.69	5.4	7.37	6.85	13.64	63	99.9	45	1	0	11	11	0	1	0
0	<2yr	Male	Han	14	50	195	39	99	97	134	83	31.1	2.1	611	10.11	3.1	3.7	6	3.57	29	99	65	1	1	13	8	0	0	0
1	2_to_5yr	Male	Min	13	50	193	38.5	99	45.5	120	89	26.7	112.2	187	77.84	9.5	2.31	6.42	3.04	78	99.9	50	1	1	27	4	0	0	0
0	<2yr	Male	Han	6	45	172	40	99	76	161	99	41.7	16	664	21.4	2.8	0.97	3.56	0.17	12	99.8	40	1	0	42	18	0	0	0
0	<2yr	Male	Han	13	60	169	37.5	47	44	118	92	21.9	1	689	18.91	1.5	0.56	4.09	1.31	5	99	21	0	0	18	3	0	0	0
0	<2yr	Male	Min	14	52	209	39	95	42	144	87	30.9	3.2	551	12.01	1.6	1.79	2.18	17.9	5	99	21	1	0	52	25	0	1	0
0	<2yr	Male	Han	14	54	180	38.2	95.7	62	118	97	32	4.6	505	14.34	0.7	1.19	6.39	0.22	10	99.7	55	1	0	41	10	0	0	0
0	>5_to_12_yr	Male	Han	14	53	168	37.8	92	94	135	95	43	9.3	738	31.64	2.1	1.79	5.42	0.07	24	99	50	1	0	16	13	0	0	0
0	2_to_5yr	Female	Han	7	36	170	38.7	97.8	88.2	148	61	34.4	3.5	631	24.97	7.1	2.94	6.06	12.14	18	99.6	60	1	0	46	7	0	0	0
0	2_to_5yr	Male	Han	11	33	127	37.5	91.2	42.5	124	81	54.9	4.1	289	12.62	0.6	1.56	7.32	3.45	5	99.9	45	0	0	43	4	0	0	0
0	<2yr	Male	Han	14	74	195	37.3	99	82	112	68	45.1	64.7	436	25.2	7.7	1.82	10.67	10.31	15	99.7	45	1	1	25	17	0	0	0
1	<2yr	Female	Han	11	53	180	38	99	67.5	115	82	30	6.6	586	10	6.1	1.21	4.4	0.07	5	99.8	50	1	1	5	5	0	0	0
0	>5_to_12_yr	Male	Han	15	38	138	37.7	111	37	122	77	25.5	12.4	426	13.37	2	2.37	6.45	1.29	47	99.9	30	1	1	86	7	0	0	1
0	<2yr	Male	Han	11	65	185	38.4	99	90	131	73	63.3	5	865	16.36	1.1	2.46	13.27	1.07	5	99.5	50	1	0	23	21	0	0	0
0	<2yr	Male	Han	14	41	179	39.5	197	43	116	97	23	3.2	290	9.46	1.6	1.36	4.05	26.56	15	100	60	1	0	27	9	0	0	0
0	>5_to_12_yr	Female	Han	14	26	108	37.2	99.7	37	118	70	36.9	4.8	151	6.74	0.8	1.95	4.79	0.22	5	99.9	21	1	0	31	1	0	0	0
0	<2yr	Male	Han	10	36	150	37.6	93	47	137	88	28.3	108.2	99	9.53	1.1	0.89	5.86	0.82	19	99	35	1	0	32	5	0	0	0
0	<2yr	Male	Min	14	34	155	37.6	89.6	50	112	67	62	6.1	221	11.3	0.8	0.63	3.41	0.73	5	99.7	40	1	0	33	2	0	0	0
0	<2yr	Female	Han	14	66	190	38.6	99.6	59	118	79	87.4	71.2	284	19.08	9.2	1.78	10.44	12.48	12	99.9	50	1	0	50	27	0	0	0
0	<2yr	Male	Han	14	36	176	38.5	153	45.3	107	73	109.4	1.8	587	9.56	1.3	1.45	2.42	0.15	5	99.6	21	1	0	24	1	0	0	0
0	<2yr	Male	Han	14	48	174	37.2	68.3	50	108	71	38.2	44	317	5.71	1.8	1.45	3.73	0.06	5	86	40	1	0	5	5	0	0	0
0	<2yr	Female	Han	14	55	170	39.6	96	68	127	78	40.6	1	534	18	3.2	2.06	3.16	0.11	5	99.6	40	1	1	25	8	0	0	0
0	>5_to_12_yr	Male	Han	7	45	176	40.1	98.7	52.9	168	89	37.2	3.2	1030	30.47	3.5	5	4.08	6.42	21	99.9	60	1	0	110	63	0	1	0
0	<2yr	Male	Han	14	45	170	38.4	92.4	35.5	113	72	25.8	3.5	223	2.29	1.1	3.17	2.57	12.69	48	97.4	55	1	0	11	1	0	0	0
0	<2yr	Male	Min	7	34	156	38.9	98.8	60.1	126	75	30.2	4.5	399	9.27	5.6	1.84	5.92	5.72	57	99.1	89	1	1	30	14	0	1	0
0	>5_to_12_yr	Female	Han	14	47	139	37.5	97	49	133	79	32	4.3	232	15.54	1.7	5.24	4.9	0.51	33	99.6	60	1	0	15	10	0	0	0
0	>5_to_12_yr	Male	Han	11	45	140	39.3	96	50	130	87	29.7	1	430	8.59	1.5	2.69	3.75	0.21	12	99	40	1	0	31	9	0	0	0
0	2_to_5yr	Male	Han	6	51	198	40	99.9	48	172	82	29.1	3.4	572	15.04	4.8	6.59	6.17	5.99	81	99.9	40	1	0	23	23	0	0	0
0	<2yr	Male	Han	14	37	158	38.2	96.2	44.9	146	75	28	19.7	231	8.82	1.1	3.11	5.1	0.07	58	99.9	50	1	0	19	3	0	0	0
0	>5_to_12_yr	Female	Han	11	33	153	39.4	174	33	136	77	37.3	3	247	15.67	1.9	4.28	3.68	1.64	33	100	60	1	1	86	5	0	0	0
0	>5_to_12_yr	Female	Min	15	43	171	40	99.6	41.8	145	89	54.2	58.9	78	5.38	1.3	2.76	22.67	14.72	133	99.4	30	0	1	42	17	0	1	0
0	<2yr	Male	Han	10	59	163	37.3	99.3	69.1	104	60	38.1	3.6	570	12.34	0.9	1.3	4.13	0.11	39	99.7	55	1	1	18	18	0	0	0
0	<2yr	Male	Min	15	46	163	38.7	97	93	131	80	24.4	1	533	6.41	0.9	3.35	1.84	0.1	14	99.8	62	1	0	28	10	0	0	0
1	<2yr	Male	Han	6	48	202	40	71.4	46	126	86	56.8	1	59	14.43	7.9	0.7	6.78	14.02	5	99.6	50	1	1	7	3	0	1	0
0	<2yr	Male	Han	14	48	194	38.2	87.4	62.9	98	65	102.2	19.8	443	18.66	1	1.76	17.07	100	86	99.8	55	1	0	33	6	0	0	0
1	<2yr	Female	Han	11	30	203	38.9	83	62	99	43	66.4	1	681	40.89	9.6	0.96	6.04	0.16	16	98	21	1	0	2	1	0	1	0
0	2_to_5yr	Female	Han	14	58	164	38.1	97.6	52	122	72	40.2	14.5	134	17.18	5.6	4.96	6.88	1.13	31.3	99.5	40	1	0	27	4	0	0	0
0	2_to_5yr	Male	Han	6	47	160	37.9	96	45	142	92	99.3	183.5	273	24.65	3.1	0.92	21.58	100	18	99.8	40	1	0	78	11	0	1	0
0	>12_to_18_yr	Female	Han	14	60	152	38.6	99.5	64	165	92	58.4	93.1	250	33.63	9.9	3.06	13.57	100	83	99.6	40	1	0	97	15	0	0	0
0	<2yr	Female	Han	14	45	142	37.2	93	40	98	76	131.1	27.8	658	77.64	1.5	1.27	15.59	1.44	5	99	21	0	0	9	2	0	0	0
0	<2yr	Female	Han	14	45	160	37.2	89.3	67	107	81	24.6	5.6	299	10.5	1.4	1.47	3.75	0.12	5	98.4	45	1	1	16	10	0	0	0
0	<2yr	Female	Han	14	47	142	38.5	97.9	63	121	96	39.5	30.7	187	12.98	2.3	1.35	2.38	0.22	20	99.8	50	1	0	23	23	0	0	0
1	>5_to_12_yr	Female	Han	11	41	182	38.5	85.9	53.1	113	41	77.8	1	22	1.52	7	3.29	15.39	1.03	54	96.8	50	1	1	21	1	0	1	0
0	<2yr	Male	Han	14	46	145	37.7	96.3	64.8	120	72	70.2	13.9	511	10.78	1.6	1.99	6.62	0.73	22	99.9	48	1	0	35	6	0	0	0
0	>12_to_18_yr	Female	Han	15	36	134	37.3	99	61	130	78	21.8	2.4	275	11.69	1	5.36	3.76	0.06	16	99	40	1	0	14	7	0	0	0
0	2_to_5yr	Female	Han	11	48	175	38.2	98	44	152	99	30.2	12.6	91	25.57	2.5	4.75	8.1	0.14	85	99.2	25	0	0	6	6	0	0	0
0	2_to_5yr	Male	Han	7	62	173	38.6	99	51.4	148	90	73.6	9.7	490	10.82	4.5	4.7	6.96	0.04	45	99.8	21	1	0	73	60	0	0	0
0	2_to_5yr	Male	Han	6	40	162	38.2	97.8	50.3	139	89	34.9	19.4	478	17.97	2	2.29	6.17	8.01	24	99.3	50	1	1	28	14	0	1	0
0	<2yr	Male	Han	14	46	160	37.8	91	41.6	158	97	19.2	25.1	286	4.75	1.9	1.26	2.01	0.2	5	98	21	1	0	18	8	0	0	0
0	<2yr	Female	Han	14	55	156	37.4	93.4	43	145	89	18.4	1	393	13.01	1.4	5.57	1.53	0.06	15	99.3	80	0	0	14	4	0	0	0
0	>5_to_12_yr	Male	Han	11	32	177	38.7	97.3	43	134	89	67.4	10.2	313	6.7	8.2	1.28	6.39	1.73	27	99.5	40	1	1	10	4	0	0	0
0	<2yr	Female	Han	10	43	145	37.1	81.6	39.7	120	75	78.9	10.9	166	7.36	1.2	1.28	8.54	1.27	5	99.8	40	1	1	26	1	0	0	0
0	2_to_5yr	Male	Han	15	40	168	39.6	93	63	139	84	37.8	1	275	14.76	0.6	2.91	4.89	0.09	5	99	21	0	0	30	4	0	0	0
0	>5_to_12_yr	Male	Han	14	40	128	38.5	86	38	137	85	31.4	0.4	535	29.89	0.8	4.8	2.5	5.44	107	99	21	1	0	10	3	0	0	0
0	<2yr	Male	Han	10	50	190	38.4	89	51	115	80	19.4	2.8	616	13.9	1	2.86	2.92	0.07	12	99	21	1	0	20	7	0	0	0
0	2_to_5yr	Male	Han	11	78	189	39.3	99	60	126	75	42	5.1	447	9.34	1.2	4.44	8.6	2.72	33	99	45	1	0	15	7	0	1	0
0	>5_to_12_yr	Male	Han	14	38	140	37.8	189	42	129	89	48.1	6	190	12.35	0.7	4.7	4.13	6.45	77	100	60	1	0	10	2	0	0	0
0	<2yr	Female	Han	14	48	199	38.9	99.8	55.2	120	85	39.6	20	305	16.73	1.6	1.46	4.1	0.11	48	99.9	71	1	0	64	20	0	0	0
0	<2yr	Male	Han	14	45	171	38.8	98.2	54	116	71	24.1	3.6	613	12.37	0.8	2.82	3.47	0.16	5	99.7	51	1	0	18	9	0	0	0
0	2_to_5yr	Male	Han	14	49	152	38	93	44	117	74	30.6	1	396	12.24	2.1	2.19	3.55	0.08	5	98	21	1	1	68	4	0	0	0
0	>5_to_12_yr	Female	Han	10	37	138	38.7	95	46	124	68	37.4	9.7	188	6.93	1.4	5.45	4.5	5.29	34	99.5	40	1	1	55	4	0	0	0
0	2_to_5yr	Female	Han	14	57	176	39.3	99.4	46.6	107	75	29.6	11.8	215	13.25	1.4	1.45	7.18	4.71	22	99.8	50	1	1	23	6	0	0	0
0	<2yr	Male	Han	14	39	142	36.9	68	73	123	85	24.1	3	265	5.78	1.2	1.99	4.03	0.2	5	99	21	1	0	23	10	0	0	0
0	<2yr	Male	Han	6	42	178	38.2	98.7	49.8	124	74	28	1.8	419	16.51	6.7	1.59	2.26	0.19	24	99.2	40	1	0	5	5	0	0	0
0	<2yr	Male	Han	14	45	185	38.8	98.4	92	119	70	39.9	20.4	543	15.58	2.8	2.1	4.14	0.28	15	99.3	55	1	0	38	32	0	0	0
0	<2yr	Female	Han	14	48	185	38.5	93.4	43.5	113	77	38.3	19.1	203	8.89	2.3	1.36	8.2	1.96	24	99.9	55	1	1	25	9	0	0	0
0	>5_to_12_yr	Male	Han	14	35	129	37	81	65	102	65	36.1	1	210	8.78	1.6	2.22	3.28	1.81	5	99.5	27	1	1	2	2	0	0	0
0	<2yr	Male	Han	14	81	188	38.3	98.2	52.2	108	92	29	1	269	10.44	1.9	0.93	1.02	0.06	5	99.7	70	1	1	18	13	0	0	0
0	<2yr	Female	Min	14	49	170	37.4	99.4	94.2	128	86	97.3	17.9	197	10.34	1.8	1.97	7.07	0.86	48	99.8	50	1	0	22	5	0	0	0
0	<2yr	Male	Han	7	58	160	39.4	98	54	132	60	69.9	7.7	91	12.34	1.1	3.11	11.36	100	77	99.4	50	1	0	62	7	0	0	0
0	<2yr	Male	Han	14	60	196	38.7	98.6	34	128	80	80.5	4.7	409	10.74	2	2.09	12.61	64.23	12	99	50	0	0	20	7	0	0	0
0	<2yr	Male	Han	14	35	211	38.3	99	63	108	79	30	14	263	19.64	0.8	1.24	4.5	1.43	11	99	45	1	0	22	5	0	0	0
0	<2yr	Female	Han	14	35	160	37.8	84	56	112	73	70.2	10.7	221	11.64	1.7	1.52	2.88	5.39	5	99	21	1	0	21	2	0	0	0
0	2_to_5yr	Female	Han	10	56	162	39.8	92.1	48.5	124	68	33.6	1	213	6.68	0.6	2.23	1.96	12.74	37	99.6	50	1	0	13	3	0	0	0
0	<2yr	Male	Han	14	50	168	37.9	85	42.9	107	68	23.7	1.1	243	3.81	0.8	2.3	3.56	15.77	5	99.9	40	1	0	13	2	0	0	0
0	<2yr	Male	Han	14	62	193	38.7	97.9	36	138	96	21.6	4.5	196	11.89	3.1	5.62	2.19	20.41	35	99.1	29	0	0	46	3	0	0	0
0	<2yr	Female	Han	10	38	137	39.1	96	50	127	67	25	24.2	222	12.13	1.2	1.29	2.1	0.11	5	99	21	1	0	34	2	0	0	0
0	<2yr	Male	Han	14	34	153	38.6	95.8	46.6	118	90	28.1	1.8	481	9.56	1.2	2.1	4.88	0.07	5	99.4	40	1	0	9	6	0	0	0
0	2_to_5yr	Male	Min	15	33	130	37.8	95.7	40	147	100	28.6	23	251	1.11	2.3	3.17	11.62	28.44	37	99.2	40	1	1	32	6	0	1	0
0	2_to_5yr	Male	Han	14	32	160	38	228	44	107	75	15	5	123	5.24	0.9	2.65	3.99	100	75	99.1	21	0	0	8	2	0	0	0
0	2_to_5yr	Male	Han	10	26	146	37.2	83.9	37	120	78	13.4	7.7	230	9.81	1.6	1.15	2.71	0.06	5	99.9	45	1	0	50	1	0	0	0
0	<2yr	Male	Min	11	46	154	37.2	98.8	70	113	71	72.6	5.4	497	7.95	1.9	1.84	9.4	0.24	5	99.7	50	1	1	34	18	0	0	0
0	<2yr	Male	Han	15	35	146	37.2	98	67	110	63	25.6	1.3	395	9.89	2.6	1.02	3.1	0.22	5	99	70	1	1	5	5	0	0	0
0	>12_to_18_yr	Female	Min	11	30	111	38	98.2	49.4	144	98	51	5.3	549	12.33	1.7	7.26	3.36	59.48	78	99	40	0	0	24	8	0	0	0
0	2_to_5yr	Female	Han	10	45	184	39.2	210	50.1	114	70	16	11	464	29.2	2.5	5.07	4.8	2.04	130	100	70	1	1	49	15	0	0	0
0	2_to_5yr	Male	Han	14	38	163	39.9	93.7	51.2	135	86	33.3	3.5	531	8.41	1.4	2.78	8.1	8.38	15	99.7	80	1	0	13	9	0	0	0
0	<2yr	Female	Han	14	67	163	38.7	96.2	71	120	56	28.1	1	559	24.57	1.8	2.35	2.95	1.06	5	99.8	50	1	1	20	10	0	0	0
0	<2yr	Female	Han	15	35	145	36.7	83.7	46	100	70	44.2	4	387	5.21	0.8	0.85	4.46	0.08	5	99.7	40	1	0	41	1	0	1	0
0	<2yr	Male	Han	10	58	183	40.3	60	48.6	126	67	55.8	13.2	120	20.21	1.4	1.66	4.78	100	73	99.6	21	1	1	23	5	0	0	0
0	<2yr	Male	Han	15	57	200	39.4	98.7	39.6	118	98	49.8	3	250	5.03	1	0.5	1.8	0.08	5	99.3	21	1	0	19	1	0	0	0
0	>5_to_12_yr	Male	Han	15	45	178	39.5	84.1	89	140	89	53.4	26.3	417	8.93	2.5	3.93	5.81	0.39	97	99.7	60	1	1	17	13	0	1	0
0	<2yr	Female	Han	14	45	150	37.4	74	43	107	76	38	18	262	13.04	1.5	1.02	8.92	0.46	45	99.5	21	1	0	58	7	0	0	0
1	<2yr	Male	Han	6	39	185	36.7	91.5	65.9	112	39	50.7	18.5	21	2.89	27	0.6	6.8	0.53	30	97	50	1	0	1	1	0	1	0
1	>5_to_12_yr	Male	Han	10	50	180	37.2	98	36	160	98	81	31.8	131	3.94	4.7	1	3.33	27.19	34	99	21	1	1	3	1	0	1	0
1	2_to_5yr	Female	Han	6	39	186	38.5	99.3	89.9	148	67	60.2	162.5	348	37.78	9.4	4.3	17.35	40.18	163	99.6	60	1	0	56	54	0	1	0
0	<2yr	Male	Han	14	42	175	37.3	99	59	125	92	28.6	1	700	7.9	2.3	1.35	3.87	0.05	5	99	50	1	0	20	13	0	0	0
0	<2yr	Male	Han	15	38	170	39	82.6	44	137	88	26.4	5.8	369	9.64	0.8	2.86	2.01	32.2	57	99	25	1	0	15	3	0	0	0
0	>12_to_18_yr	Female	Han	15	37	156	40	99	57	155	84	57	21.8	265	23.18	3.7	5.27	5.18	24.01	84	99.9	60	1	0	32	15	0	1	0
1	<2yr	Female	Han	6	34	212	38.3	98	85.1	140	90	35.4	9.1	364	16.54	9.3	2.39	5.08	11.18	85	99.8	50	1	0	3	3	0	0	0
0	<2yr	Male	Han	14	45	176	37.8	95.1	39.7	105	68	56.9	11.9	208	12.13	0.9	1.49	10.36	86.71	26	99.8	50	1	0	27	4	0	1	0
0	2_to_5yr	Female	Han	10	42	185	39.3	99.8	51	121	98	43.1	6.3	606	15.42	2.8	2.81	5.31	0.86	23	99.7	50	1	1	34	23	0	0	0
0	<2yr	Female	Han	14	48	186	38.9	97.7	46	108	61	58.9	13.1	467	15.67	1	1.26	7.9	0.36	5	99	70	1	0	21	8	0	0	0
0	2_to_5yr	Female	Han	14	59	165	39.6	98.6	57.7	131	99	25.9	3	432	8.72	1.7	2.29	4.15	0.26	51	99.6	60	1	0	30	13	0	0	0
0	>5_to_12_yr	Female	Han	11	35	149	39.2	96	51.7	165	99	43.8	6.3	697	12.16	2	3.65	8.43	0.08	14	99.9	21	0	0	83	9	0	0	0
0	<2yr	Male	Han	15	45	183	39.1	99.8	98.4	120	78	30.9	5.7	789	32.15	1.2	3.12	4.48	1.7	105	99.4	99	1	0	47	29	0	0	0
0	<2yr	Male	Han	13	45	188	39.7	99.3	44.4	119	97	100.7	6.3	318	13.13	1.6	1.66	14.41	25.39	5	99.8	35	0	0	17	6	0	0	0
0	2_to_5yr	Male	Han	14	25	160	39.5	99.6	37.7	113	68	22.5	5.2	164	10.68	0.9	1.8	2.72	1.3	40	99.9	40	1	0	61	1	0	0	0
0	<2yr	Male	Han	14	40	161	39.2	96.5	53.1	129	89	45	52.1	288	14.69	1.5	2.04	3.84	0.19	44	99.8	80	1	0	41	12	0	0	0
1	<2yr	Female	Han	10	60	214	38.8	98.7	84.3	176	80	53.5	333.7	238	26.54	9.8	1.42	6.61	0.35	15	99.9	80	1	0	45	36	0	1	1
0	>5_to_12_yr	Female	Han	15	64	161	39.7	96	41	136	72	32.2	168.7	32	0.65	5.2	0.99	6.1	3.59	42	99	21	1	1	4	4	0	1	0
0	<2yr	Male	Han	11	43	176	37.9	84	43	150	89	31	1	264	5.25	1.8	2.22	4.92	2.75	5	98	21	1	0	6	1	0	0	0
1	>5_to_12_yr	Female	Han	6	30	160	38.5	93	53	121	57	61.6	1	112	3.5	2	2.39	5.7	7.85	51	98	85	1	0	3	3	0	1	0
0	2_to_5yr	Male	Han	14	50	158	38.3	98.6	46	147	91	18	5.9	116	7.66	0.9	2.24	4.29	0.37	30	99.2	40	0	0	95	4	0	0	0
0	>5_to_12_yr	Male	Han	13	30	165	37.5	93	45	133	86	46.6	1	223	6.86	3.8	2.65	3.5	0.18	5	99.5	40	1	1	11	4	0	0	0
0	<2yr	Female	Han	10	45	178	39	99.8	64.5	139	72	40.4	6.8	694	18.5	2.6	1.62	6.23	12.52	37	99.8	60	1	1	34	26	0	0	0
0	<2yr	Male	Han	15	50	154	37.5	90	71	112	69	69.4	1.5	398	8.23	1.5	2.24	14.12	1.67	18	99.7	60	1	1	23	14	0	0	0
0	>5_to_12_yr	Male	Han	11	50	135	39.2	99.3	47.3	159	89	53.1	4.5	170	5.64	1.5	2.5	5.6	11.92	50	99.1	85	1	0	15	11	0	0	0
0	<2yr	Male	Han	13	48	166	38.1	99	44.8	143	89	47	5.9	319	4.9	1.3	1.41	12.75	16.6	5	99.9	40	1	0	16	8	0	0	0
0	2_to_5yr	Female	Han	11	45	143	39.1	96.4	41.1	138	85	39.3	2.7	607	13.75	1.3	1.82	6.06	100	43	99.6	50	1	0	13	13	0	0	0
0	<2yr	Male	Han	14	41	174	38.8	99.6	72.8	130	80	58.7	3	816	16	1.4	1.84	6.6	0.04	49	99.9	65	1	0	28	10	0	0	0
0	<2yr	Male	Han	14	35	170	38.4	97.6	33	140	90	27.7	6.2	458	10.09	1	1.53	8.18	0.06	14	99.9	21	1	1	27	27	0	0	0
0	<2yr	Female	Han	14	39	193	38.4	97.7	45	105	65	65.8	8.7	261	11.28	1.2	1.31	7.64	4.55	14	99.5	45	1	0	31	3	0	0	0
0	<2yr	Male	Han	10	44	185	38.7	99.2	73	117	83	55.7	35.2	358	20.87	4	2.06	8.43	0.87	57	99.6	90	1	1	71	60	0	0	0
0	<2yr	Female	Han	14	60	152	37.5	98.9	57	127	82	71.8	3.8	419	10.35	1.2	2.32	8.35	0.3	11	99.9	50	1	0	30	17	0	0	0
0	<2yr	Male	Han	14	36	184	38.9	99	43	135	84	28.1	7.5	47	12.16	1.8	1.29	4.02	0.05	5	99	21	1	1	41	5	0	0	0
0	<2yr	Male	Han	14	48	200	37.6	98.5	80	140	88	35.3	1.7	813	30.66	1.4	2.5	5.86	0.07	20	99.9	80	1	1	21	14	0	0	0
0	2_to_5yr	Male	Han	14	42	169	39.5	98.7	64	145	97	39.7	9.4	797	16.33	1	3.37	7.6	46.33	53	99.6	80	1	1	58	25	0	0	0
0	2_to_5yr	Male	Han	10	28	130	36.9	97.3	41	118	67	26.4	2.6	396	6.16	2.5	1.7	2.74	0.18	5	99	29	0	0	57	1	0	0	0
0	<2yr	Male	Han	14	50	195	39.2	99.3	76.8	123	73	28.1	1	574	17.44	2.2	2.24	2.46	0.07	5	99.9	60	1	0	15	10	0	0	0
0	<2yr	Female	Han	14	47	151	36.9	151	67	112	83	22	122.2	234	6.79	1.5	1.16	2.39	0.5	5	99	60	1	0	19	1	0	0	0
0	<2yr	Female	Han	10	42	170	37.2	96.6	20.6	127	90	17.6	7.5	646	7.91	1.8	1.26	1.98	0.22	5	99.5	40	1	0	22	1	0	0	0
0	2_to_5yr	Female	Han	13	36	149	38.5	94	52	117	67	46.2	8.1	101	8.45	0.8	1.53	10.51	56.64	16	99	21	0	0	7	2	0	0	0
0	<2yr	Female	Han	14	53	173	37	94	84	105	71	23.1	6.6	440	9.13	1.7	2.82	3.62	0.2	5	99.9	40	1	1	7	7	0	0	0
1	>5_to_12_yr	Male	Han	6	18	160	37.8	80	34.5	87	50	158.5	44.6	24	0.55	7	2.2	9.25	2.45	120	99.3	50	1	1	29	0	0	1	0
0	>5_to_12_yr	Male	Han	12	36	176	40	181	41	133	62	32	2.9	571	14.29	3.2	4.84	5.55	5.72	53	100	60	1	0	53	38	0	0	0
0	>5_to_12_yr	Male	Han	10	30	155	37.2	233	43	123	73	37	2.3	264	18.59	1	0.78	2.53	1.23	5	100	70	1	0	16	1	0	0	0
0	2_to_5yr	Male	Han	14	35	188	38.9	81	92	157	80	35.1	2.5	514	25.43	1.2	4.11	6.42	1.39	38	91	21	1	0	18	9	0	0	0
0	<2yr	Male	Han	14	45	156	37	84.9	32	120	61	28.8	7.7	689	7.34	0.9	3.45	3.63	1.75	28	99.4	40	1	0	13	1	0	0	0
0	>5_to_12_yr	Male	Han	14	56	160	39.8	99	45.9	133	100	36.5	52	912	18.66	4.7	2.5	5.29	37.01	141	99.4	40	0	0	36	36	0	0	0
0	2_to_5yr	Female	Han	13	29	133	37.2	98.4	57.4	122	85	25.6	6.7	210	5.61	1.4	1.89	2.48	0.27	5	99.5	21	0	0	40	1	0	0	0
0	<2yr	Female	Han	14	40	172	39.5	95.2	46	123	95	39.9	2.1	719	9.7	1.4	1.84	5.22	0.07	17	99.7	50	1	0	18	13	0	0	0
0	2_to_5yr	Male	Han	10	52	156	39.2	98.8	35.1	129	86	23.8	2	533	6.59	5.5	1.75	1.57	0.13	15	99.3	21	1	0	15	6	0	0	0
0	2_to_5yr	Male	Han	14	34	180	39.5	99	79	142	95	29.7	1.1	461	10.91	4.7	2.65	6.19	0.14	20	99	50	1	0	16	8	0	0	0
0	2_to_5yr	Male	Han	14	40	126	37.6	98.2	48.1	117	81	24.1	0.4	167	1.78	5.8	2.73	4.13	0.54	5	99.8	45	1	0	8	4	0	0	0
0	<2yr	Male	Han	14	42	145	37.8	41.9	36.6	90	36	89.3	4.5	68	12.68	1.1	0.91	16.57	3.76	5	94	60	1	0	1	1	0	0	0
0	>12_to_18_yr	Male	Han	11	40	150	39.1	98.8	85.1	163	96	54.5	53.6	130	7.48	2.9	3.01	7.01	28.4	36	99.3	50	1	1	35	16	0	1	0
0	>5_to_12_yr	Male	Han	14	40	178	38.9	99	62.4	137	86	61.8	10.9	552	27.12	2.2	4.63	15.89	0.24	100	99.2	85	1	0	28	9	0	0	0
0	2_to_5yr	Male	Han	13	43	166	38.1	94.9	37.6	127	86	26.4	3.2	245	11.98	1.2	2.23	6.19	2.81	5	99.6	40	1	0	8	4	0	0	0
0	<2yr	Male	Han	14	40	147	38.9	96.4	76.8	107	58	63.8	11.8	226	12.7	1.6	1.41	16.17	34.58	22	99.3	50	1	0	21	4	0	0	0
0	>5_to_12_yr	Male	Han	15	42	162	39.5	99.5	42.9	154	89	29.8	11.6	739	21.12	1.4	4.51	4.1	0.6	26	99.2	50	1	1	12	12	0	0	0
0	>5_to_12_yr	Male	Han	14	31	128	37.5	94.8	36.1	119	75	35.2	6.5	171	9.19	0.8	6.84	5.11	100	82	99.8	35	1	0	11	0	0	0	0
1	<2yr	Male	Han	14	52	169	38.1	93.7	55.6	112	59	26.3	20.7	155	9.35	1.5	1.86	1.3	0.09	5	99.9	45	1	0	23	6	0	1	0
0	<2yr	Male	Min	14	66	190	38.8	99	66.2	140	81	30.3	7.6	183	25.78	1.2	3.81	4.13	25.52	91	99.7	50	1	0	21	12	0	0	0
0	>12_to_18_yr	Male	Han	12	30	182	39	99	50	131	70	100.2	148.3	155	2.46	7.8	3.71	7.49	100	142	99	50	1	1	6	6	0	1	0
0	<2yr	Female	Han	14	68	176	37.8	90.6	45	105	70	17.9	1	433	11.12	1.2	2.82	2.55	0.33	11	99.9	55	1	0	7	6	0	0	0
0	>5_to_12_yr	Female	Han	11	32	168	38.1	82.7	34	117	68	14.4	20.1	6	12.67	3.7	5.12	3.9	0.06	74	98	45	0	0	2	1	0	0	0
0	2_to_5yr	Female	Han	14	41	189	38.7	98	58	145	84	29.1	2.8	463	23.41	5.2	1.89	2.83	0.23	10	99.7	35	1	0	18	7	0	0	0
0	2_to_5yr	Male	Han	15	40	185	39.1	99	51	108	75	97.1	68	150	12.07	2.1	1.37	25.05	12.17	12	99	60	1	0	36	11	0	0	0
1	<2yr	Male	Han	6	36	190	38	94	69.6	118	59	44.6	18.8	194	22.16	1.8	2	6.2	2.53	54	99.5	80	1	1	17	17	0	0	0
0	<2yr	Female	Han	14	63	163	37	98.9	78.2	107	73	23.7	4.6	342	11	1	1.13	6.33	5.39	5	99.8	45	1	0	19	6	0	0	0
0	<2yr	Female	Han	10	42	158	38.6	98.8	48.9	119	74	79.5	14.9	438	10.46	5.4	2.02	11.77	18.41	26	99.7	59	1	0	18	5	0	0	0
0	<2yr	Male	Han	14	60	171	37	71.2	64.5	103	54	32.1	37.6	337	4.34	0.8	0.87	3.15	23.3	5	99.1	40	1	0	28	12	0	0	0
0	<2yr	Female	Han	14	46	203	38.5	99.9	52	96	60	46.7	15	113	14.93	1.6	2.42	5.73	0.61	35	99.5	50	1	0	37	3	0	0	0
0	2_to_5yr	Male	Han	11	38	186	40.2	92	49.9	121	58	49.1	15	211	17	1.6	1.4	6.91	46.48	5	99.6	45	1	0	27	2	0	0	0
0	<2yr	Male	Han	14	43	145	37	99	55	129	63	62.2	4.5	406	8.18	1.1	1.15	5.13	0.16	5	99.4	21	1	0	15	1	0	0	0
0	<2yr	Female	Han	14	48	188	37.3	71.8	39	120	65	13.8	2.2	621	8.81	1.2	1.5	2.06	0.1	5	99.9	40	1	0	12	4	0	0	0
0	<2yr	Female	Han	10	40	146	37.5	94.6	49	107	66	67.8	5.6	187	11.7	0.8	0.83	3	2.76	5	99.7	40	1	0	15	1	0	0	0
0	>5_to_12_yr	Female	Han	15	29	146	37.6	98	48	126	81	30.1	6	264	6.42	2.9	2.46	4.95	0.53	20	99	55	1	0	16	7	0	0	0
0	<2yr	Male	Han	14	40	156	37.2	95	40	122	82	26.6	15.9	302	4.98	0.7	2.39	1.28	0.06	42	99.9	25	1	0	17	1	0	0	0
0	<2yr	Male	Han	14	56	181	38.5	177	38.3	121	90	31.2	2.8	470	22.96	1.7	1.87	2.77	71.84	128	99.4	21	1	0	11	3	0	0	0
0	<2yr	Female	Han	14	49	159	38.8	99.3	57.4	116	80	52.7	8.5	510	12.19	5.9	1.84	9.3	0.09	5	99.8	60	1	0	38	31	0	0	0
1	<2yr	Female	Han	13	40	151	39.4	95	56	118	74	58	81.1	126	6.95	5	1.84	6.35	1.06	27	99.7	80	1	0	22	20	0	1	0
0	<2yr	Male	Han	14	53	165	37.1	98	67	127	82	29.3	84.8	404	16.28	3.4	1.53	5.18	0.35	18	99.8	70	1	1	27	26	0	1	0
0	<2yr	Male	Han	15	46	170	37.3	99.5	52.4	116	64	78.2	9.2	393	11.31	1.8	1.39	5.13	0.86	5	99.7	40	1	0	24	2	0	0	0
0	<2yr	Male	Han	15	65	139	37	94.5	50	119	75	27	2.3	538	20.8	2.9	2.31	4	0.07	5	99.7	50	1	1	11	7	0	0	0
0	<2yr	Male	Han	14	46	166	38.1	99	72.9	130	93	23.2	1.8	867	14.42	1.8	1.8	3.17	0.05	5	99.1	50	1	0	42	14	0	0	0
0	2_to_5yr	Male	Han	15	33	137	38.5	75.2	34.1	117	87	19.3	5.5	319	4.73	2.4	2.03	1.92	2.05	5	97	29	0	0	15	2	0	0	0
0	<2yr	Male	Han	14	43	178	36.5	98.3	51	104	72	51.3	35	283	5.33	0.6	1.63	3.96	1.44	5	99.8	21	1	0	8	1	0	0	0
1	<2yr	Male	Han	6	46	172	39.8	99.1	52	140	92	39.4	2.7	662	16.72	3.9	4.87	6.78	3.07	139	99.5	45	1	0	16	15	0	0	0
0	<2yr	Male	Han	14	42	158	37.2	99	56.3	129	92	37.9	23.5	588	10.36	2.3	5.24	4.13	1.75	38	99.7	60	1	0	21	12	0	0	0
0	>5_to_12_yr	Male	Han	11	53	158	39.2	203	44	155	89	32.9	14.4	100	12.39	2.8	0.96	2.21	0.13	5	99.6	21	1	0	32	4	0	0	0
0	<2yr	Female	Han	12	35	167	38.1	99	56	122	73	20.3	1	1092	25.01	0.9	2.24	2.4	0.2	69	99	50	1	1	13	9	0	0	0
0	<2yr	Male	Han	15	30	172	38.5	96.1	43.5	114	57	47.6	5.7	238	7.81	0.7	1.45	2.22	2.47	5	99.8	40	1	0	24	1	0	0	0
0	>12_to_18_yr	Female	Han	14	48	146	37.6	241	45.4	161	98	50.9	12.5	298	14.66	3.1	5.3	3.52	8.47	34	100	50	1	0	8	5	0	0	0
0	<2yr	Male	Han	14	78	225	39	99.9	95.5	118	71	30.6	1	695	48.12	3	1.58	7	0.64	5	99.8	90	1	0	26	16	0	0	0
0	<2yr	Male	Han	14	60	168	38	98.3	61	124	72	73.6	6.1	409	17.27	1.5	2.65	8.59	68.64	31	99.7	50	1	1	25	14	0	0	0
0	>5_to_12_yr	Male	Min	11	24	180	38.9	98	47.4	148	87	24	65.3	24	1.12	2.2	5.27	3.34	17.74	168	99.6	35	1	1	26	4	0	0	0
0	2_to_5yr	Female	Han	11	30	123	37.5	236	54	133	69	37.1	19	265	8.68	1.3	3.77	5.02	0.09	5	100	30	0	1	54	3	0	0	0
0	<2yr	Female	Min	14	36	164	37.5	98	54.1	113	63	51	7.3	511	7.96	0.9	1.95	1.86	0.07	9	99.5	45	1	0	28	9	0	0	0
0	2_to_5yr	Female	Han	11	35	170	37.5	213	38	119	79	28.5	4.6	405	22.01	3.2	3.22	3.57	2.3	15	99.8	40	1	0	54	8	0	0	0
0	<2yr	Male	Han	14	42	154	37.5	98	57.2	119	69	33.5	2.1	435	9.32	1.4	2.04	3.81	0.1	15	99.8	60	1	1	19	13	0	0	0
0	<2yr	Male	Han	10	64	158	37.5	92.9	68.3	110	86	70.8	20	293	11.19	1.7	1.94	3.35	0.1	5	99.9	60	1	0	25	13	0	0	0
0	>5_to_12_yr	Male	Han	7	56	186	39	332	45.3	160	100	122.6	20	463	36.29	8.6	5.34	12.55	37.3	10	100	40	1	0	88	57	0	1	0
0	<2yr	Male	Han	14	65	165	38.3	96.6	73.6	115	69	68.3	5	419	10.92	1.7	1.78	3.39	0.37	13	99.8	50	1	0	21	12	0	0	0
1	>5_to_12_yr	Male	Han	11	20	170	36.8	259	37	167	96	56.1	7.6	94	2.15	8.5	1.3	6.34	13.93	5	99	70	1	1	32	1	0	1	0
1	>5_to_12_yr	Female	Han	14	25	149	37.6	85	37	132	82	76.2	88.3	56	4.54	5.6	0.78	8.64	0.62	69	99	21	1	1	5	1	0	1	0
0	>12_to_18_yr	Male	Han	10	36	155	40.2	98	42	147	97	52.2	19.4	459	11.66	3.1	4.63	5.57	1.43	61	99.6	50	1	0	75	11	0	1	0
0	<2yr	Female	Han	14	56	201	37.6	99.1	38	116	82	69.5	9	111	13.15	2.3	1.85	7.37	9.17	5	99.9	40	1	0	30	4	0	1	0
1	<2yr	Female	Min	11	42	147	38.6	91.9	43.9	123	72	110.5	12.7	180	18.43	4.7	2.42	11.18	15.85	21	98.1	85	1	0	7	5	0	1	0
0	<2yr	Male	Han	14	40	140	36.9	66.7	43	98	57	38.8	5.3	503	15.75	1.7	4.41	11.42	5.71	12	99.7	32	1	0	1	1	0	0	0
0	<2yr	Male	Han	14	46	162	37.2	99	75	105	91	29.6	0.7	379	10.5	2.3	2.18	0.98	0.75	14	99.4	40	1	1	13	8	0	0	0
0	>5_to_12_yr	Female	Han	15	42	140	37.5	213	47.8	154	93	45.2	62	224	15.52	2.6	0.81	19	0.72	5	100	40	1	0	46	6	0	0	0
0	<2yr	Male	Min	14	42	149	36.9	83.1	39.1	85	54	168	46.6	26	5.61	6.5	4.52	32.11	100	132	98.6	45	1	0	1	1	0	0	0
0	2_to_5yr	Female	Han	11	44	177	38.9	117	43	125	76	121.4	12.1	259	16.01	3.2	2.29	9.05	0.23	13	99	60	1	0	20	7	0	0	0
0	<2yr	Female	Han	14	51	185	37.5	99.8	65	104	84	27.3	1	368	11.57	1.6	1.91	4.71	0.24	13	99.3	60	1	0	22	9	0	0	0
0	<2yr	Female	Han	10	35	150	38.4	92.3	32	102	60	92.2	1	246	5	0.8	1.48	1.87	21.24	5	99.6	21	1	0	17	2	0	0	0
0	<2yr	Male	Min	11	39	168	39.5	95.9	57.1	119	78	36.1	3.5	148	5.83	2	2.07	4.9	0.57	65	99.6	95	1	1	10	10	0	1	0
0	<2yr	Female	Han	14	79	186	38	97.8	77	153	95	68.5	13.2	605	14.48	4.6	1.76	8.79	0.22	54	97	70	1	1	32	25	0	0	0
0	>5_to_12_yr	Male	Han	10	26	149	38.4	96.8	46	134	79	32.3	5.4	533	21.92	1.8	3.94	5.94	4.98	40	99.9	40	1	0	28	7	0	0	0
0	<2yr	Male	Han	14	40	166	39.1	93.8	47.5	127	74	27	1	409	11.41	0.7	1.65	4.51	4.54	5	99.6	30	1	0	10	2	0	0	0
0	>5_to_12_yr	Male	Han	14	35	177	39.6	98	49	154	89	43	32.3	717	15.24	4.4	3.77	5.87	5.42	54	99.4	60	1	1	24	18	0	0	0
0	<2yr	Female	Han	14	50	158	38.6	94.1	47	111	75	50.8	14.8	334	15.36	1.4	3.62	6.03	4.56	40	99.9	60	1	0	15	10	0	0	0
1	<2yr	Female	Han	11	30	217	39	96	46.5	132	76	40.6	1.8	412	19.2	7.3	2.61	5.98	100	21	99.5	53	1	0	6	1	0	0	0
0	<2yr	Female	Han	14	50	160	36.8	91.7	40	112	66	22.4	5	254	3.56	1.5	1.74	2.22	0.13	5	99.8	40	1	0	16	1	0	0	0
0	<2yr	Male	Han	14	46	192	37.7	139	50	114	62	24.9	5.5	458	12.25	2.9	3.21	5.27	0.05	17	99	60	1	0	9	5	0	0	0
0	>5_to_12_yr	Male	Min	14	38	139	38.4	99.5	75.2	126	84	21.9	3.7	587	22.97	2.7	3.62	5.93	2.6	5	99.6	90	1	0	15	15	0	0	0
0	<2yr	Female	Han	14	40	150	38.8	92	39	111	76	27	8.1	385	11.75	1.1	3.85	4.91	3.84	60	99.4	40	1	0	13	7	0	0	0
0	>5_to_12_yr	Male	Han	10	36	153	38.5	98.9	64.1	192	99	1247.5	3.5	389	12.03	1	4.31	47.04	8.21	60	99.8	60	1	1	11	10	0	0	1
0	>12_to_18_yr	Male	Han	10	42	126	37.7	99.7	45.7	165	94	60.5	355.2	202	11.89	3.3	2.3	14.03	4.84	23	99.7	30	1	0	80	17	0	0	0
1	>5_to_12_yr	Male	Han	6	39	152	39.6	94	55.5	177	87	57.7	95.6	237	2.01	2.7	5.24	12.56	25.02	107	99.4	60	1	0	14	9	0	1	1
0	2_to_5yr	Male	Han	7	45	163	39.4	99.2	44.2	139	89	23.5	1	566	16.69	2	3.48	1.51	0.43	18	99.9	45	1	0	39	39	0	0	0
0	<2yr	Male	Han	14	40	161	37.5	83	44	90	61	18.2	2.3	470	8.84	0.7	0.88	3.17	1.38	5	99	21	1	0	23	2	0	0	0
0	>5_to_12_yr	Male	Han	14	36	150	38.4	226	44.2	145	96	38.5	8.5	109	4.51	8.3	1.34	5.24	0.07	39	99.8	30	1	1	12	4	0	0	0
0	<2yr	Male	Han	13	40	152	37	83	50	115	79	86.3	4.8	522	9.36	1.2	2.62	3.97	0.13	10	96	21	1	1	28	16	0	0	0
0	>5_to_12_yr	Female	Han	15	34	142	39.8	99.3	56.6	132	89	28.2	5.6	413	7.78	1.1	4.04	2.51	0.33	27	99	55	1	0	13	7	0	0	0
0	2_to_5yr	Male	Han	14	34	144	37.8	77	45	147	86	23.7	7.7	318	16.22	2.8	2.18	6.78	5.56	5	99.3	50	0	0	4	2	0	0	0
0	<2yr	Male	Han	14	42	165	38.7	97.5	46.3	117	71	71	7.4	215	20.85	2.3	2.74	11.48	1.22	24	99.9	60	1	1	18	6	0	0	0
0	>12_to_18_yr	Male	Han	11	35	160	40.1	96.8	46	142	86	97.8	33.4	154	10.79	1.7	3.7	8.28	16.99	46.5	99.6	40	1	0	24	8	0	0	0
0	>5_to_12_yr	Male	Han	14	41	161	39.5	83.2	36	141	87	40.8	7.8	457	15.57	1.6	5.77	4.09	4.24	124	99	21	1	0	18	13	0	1	0
1	>12_to_18_yr	Female	Han	6	23	187	38.1	97.7	48	161	98	46.5	7.9	411	25.78	3.1	8.95	4.76	1.19	97	99.4	70	1	0	19	15	0	0	0
1	<2yr	Male	Han	6	33	225	39.5	93	66.9	135	95	24.8	6.4	476	12.83	5	1.66	2.73	0.21	5	99.9	40	1	1	1	1	0	0	1
0	<2yr	Male	Han	10	44	155	36.7	83.2	37.5	118	82	20.2	3.8	437	7.71	0.9	1.39	4.9	0.23	5	99.5	40	1	1	35	1	0	0	0
0	<2yr	Male	Han	14	53	170	37	95.4	87.4	128	83	29.1	2	252	4.65	2.5	1.3	5.28	15.69	5	99.1	50	1	1	15	8	0	0	0
0	<2yr	Female	Han	10	40	168	38.3	93.6	35.7	148	77	35.7	6.8	468	11.18	3.7	1.46	3.96	1.92	13	98.5	40	1	1	16	2	0	0	0
0	2_to_5yr	Female	Han	14	40	189	40	99.3	54.9	142	89	103.9	4.4	691	15.52	8.2	2.07	26.8	100	21	99.9	60	1	1	41	9	0	0	0
1	<2yr	Female	Han	10	40	156	38.5	93	69	122	71	183.9	256.5	245	17.24	9.2	1.06	9.34	29.46	5	99	55	1	1	7	7	0	1	1
1	<2yr	Male	Han	7	40	180	38.1	99.1	91.2	133	79	75.1	229.8	211	20.64	6.1	3.94	15.05	0.27	116	99.9	99	1	0	29	29	0	1	0
0	<2yr	Male	Han	11	55	151	37.8	98	63.8	114	92	46.2	7.3	137	8.04	2.3	2.65	3.37	100	112	89	21	1	0	13	4	0	0	0
1	>5_to_12_yr	Male	Han	10	22	168	37.6	84.3	23	118	74	32.2	5.3	273	22.29	3.9	6.38	2.28	2.38	58	99.8	65	1	0	2	1	0	0	0
0	>5_to_12_yr	Male	Han	14	25	100	37	98.5	41.2	147	86	36.8	5.2	265	12.82	4.1	0.75	3.9	18.11	5	99.3	40	1	0	20	1	0	0	0
0	<2yr	Male	Han	13	56	204	39.4	90.6	51	108	69	29.1	147.9	451	13.68	0.9	5	3	16.54	50	98.8	35	0	0	34	3	0	0	0
0	2_to_5yr	Male	Han	10	42	141	39.6	93.5	62	125	83	50.3	9	850	15.61	4.4	1.38	11.55	0.11	38	99.3	70	1	1	22	7	0	0	0
0	<2yr	Male	Han	10	49	196	38.8	98	55	104	71	49.8	17.7	278	11.2	2.5	2.28	8.87	0.05	5	99	30	1	0	17	7	0	0	0
0	<2yr	Male	Han	14	30	168	38.5	72	53	97	47	19.2	2.2	511	19.34	1.6	2.36	1.23	0.29	58	94	21	1	1	3	1	0	0	0
1	<2yr	Female	Han	6	25	142	36.8	73.2	93.2	132	86	37.6	21.3	97	17	3	3.16	11.41	6.61	32	99.9	60	1	0	13	3	0	1	0
0	2_to_5yr	Male	Han	14	44	169	38.2	96.5	38	178	92	90.1	73.6	323	24.53	8.1	5.73	25.71	6.97	98	99.9	40	0	0	105	15	0	1	0
0	<2yr	Female	Han	14	63	190	39.6	99	94.9	110	58	21.9	1	255	13.19	1.3	1.91	2.23	0.63	5	99.2	90	1	1	7	5	0	0	0
0	<2yr	Female	Min	10	55	179	38.8	95.7	61.2	121	84	53.6	17.8	869	14.76	2.5	1.74	4.12	0.05	12	99.6	88	1	0	32	22	0	0	0
1	<2yr	Female	Han	13	35	200	38.8	99	50	138	73	260.4	7.9	329	12.77	6	0.96	28.51	0.73	5	99.9	60	1	0	4	4	0	1	1
0	<2yr	Female	Han	10	32	171	38.8	78.6	48	103	44	69.1	12.8	259	13.92	0.9	1.78	3.68	1.46	27	99.5	40	1	0	26	1	0	0	0
1	2_to_5yr	Female	Han	14	66	190	39.9	88.3	36	111	74	28.3	2	36	0.08	6.4	4.35	2.18	0.18	99	97	60	1	1	10	1	0	1	0
1	>5_to_12_yr	Male	Han	6	44	158	38.7	94	83	129	80	64.4	6.6	55	16.42	4.2	7.94	7.54	37.45	161	99.3	80	1	0	4	3	0	1	0
0	<2yr	Male	Han	14	68	190	39.6	81.1	57	140	85	20	1	342	11.17	2.2	1.49	4.6	0.88	42	99.9	40	1	0	13	6	0	0	0
0	<2yr	Female	Han	10	50	176	38.6	97.8	51.5	171	96	49	12.5	320	28	4.7	4.75	6.9	13.25	54	99.6	60	1	0	21	20	0	0	0
0	<2yr	Male	Han	14	55	190	38.8	98.5	59.2	120	88	77.4	22.3	551	13.66	5.7	2.27	11.11	88.42	31	99.7	60	1	0	59	27	0	0	0
0	<2yr	Female	Han	14	44	187	37.4	99.6	72	106	69	35.5	2.4	478	7.57	4.5	1.25	4.78	2.15	43	99.9	45	1	1	17	17	0	0	0
0	2_to_5yr	Male	Han	10	41	150	39.3	83.9	47	135	79	18.5	15	319	16.75	1.4	5.35	2.18	4.4	45	99.7	40	1	1	60	8	0	0	0
1	<2yr	Female	Han	14	74	183	37.9	97	73.7	132	86	23.4	1	544	38.2	2.2	3.62	2.51	0.27	96	98.9	90	1	0	7	3	0	0	0
0	>5_to_12_yr	Male	Han	7	61	179	40	99.5	53.9	161	90	95.3	23.9	519	14.81	5.3	3.35	15.9	2.01	97	99.8	50	1	0	72	34	0	1	0
0	2_to_5yr	Female	Han	10	34	164	38.9	90	37.9	118	63	30.2	3.5	190	8.31	1.2	0.64	3.09	4.47	5	99.9	45	1	0	13	1	0	0	0
0	<2yr	Female	Han	14	52	155	37	94	51.7	128	74	30.5	7	126	16.78	1.4	1.12	3.78	0.25	27	99.8	40	1	0	30	3	0	0	0
0	<2yr	Female	Han	15	45	173	38.5	83	34	104	74	13.7	10	50	0.38	5	0.72	1.5	0.08	5	99	21	1	1	40	19	0	0	0
0	<2yr	Female	Han	15	48	177	37.6	98.7	52.4	179	81	54.8	44.8	382	8.22	6.3	1.24	9.92	0.05	5	99.9	45	1	0	34	13	0	0	0
0	<2yr	Female	Han	15	42	158	38.2	59.7	54.7	112	89	49.7	23.7	125	9.71	2.3	2.64	5.32	0.13	5	88	55	1	0	43	8	0	0	0
0	<2yr	Male	Han	14	46	160	37.9	99.8	99	120	86	97.5	4.7	648	19.86	1.3	3.29	6.51	0.11	9	99.8	60	1	1	38	26	0	0	0
0	<2yr	Female	Han	10	60	146	41.1	99.2	45.9	124	94	28.2	22.8	268	9.94	3.3	1.41	7.74	4.78	20	99.7	45	1	0	22	7	0	0	0
0	<2yr	Male	Han	14	36	155	37.1	88.7	43.3	132	99	28.3	11	436	6.91	1.3	0.81	5.78	0.66	5	99.9	40	1	0	10	5	0	0	0
0	2_to_5yr	Female	Han	14	31	120	36.9	177	31	108	70	18.7	1	626	20.51	0.6	1.47	0.91	1.19	19	99.9	21	1	0	18	0	0	0	0
0	<2yr	Female	Han	6	40	195	37.7	97.7	36.4	128	85	16.7	1	447	14.57	6.8	4.11	1.96	100	61	99.7	50	1	0	8	8	0	1	0
1	>12_to_18_yr	Male	Han	15	45	166	39.4	97	87	147	87	56.6	6.3	94	174.96	7.5	4.3	2.78	1.56	114	98.8	90	1	1	8	7	0	1	0
1	<2yr	Male	Han	6	25	136	36.5	99	23	60	32	66.9	1.7	64	8.88	15	0.81	6.74	4.02	5	99	21	1	0	4	0	0	1	0
0	<2yr	Male	Min	10	62	185	38	99.6	63	108	68	75.5	13.7	678	19.88	6.3	1.57	9.67	0.19	44	99.9	60	1	1	66	18	0	0	0
0	<2yr	Male	Han	14	45	149	37.1	74.4	66	117	98	29.5	3.5	1207	27.49	2.3	1.76	4.69	0.1	17	99.6	40	1	0	19	8	0	0	0
0	<2yr	Male	Han	14	39	156	37.8	92	50	117	64	14.3	3.3	317	23.21	1	1.87	3.43	0.07	5	99	30	1	0	40	2	0	0	0
0	<2yr	Male	Han	14	62	192	38.6	98	85	126	79	25.8	1	532	10.1	1.2	2.25	3.25	1.69	8	99	21	1	0	8	4	0	0	0
0	<2yr	Female	Min	14	64	190	37.8	99	76	127	93	87.3	12.2	508	11.45	1.9	3.7	7.06	3.53	21	99.6	55	1	0	27	20	0	0	0
0	<2yr	Female	Han	14	38	168	37.4	99	62.1	112	76	27	11.8	268	19.36	2.4	1.24	7.95	1.7	5	99.7	50	1	0	24	9	0	0	0
0	2_to_5yr	Male	Han	14	42	160	39.7	97.4	34.6	108	67	94.8	58.7	195	12.49	1.4	6.24	7.34	8.12	36	99.7	40	1	0	11	6	0	0	0
0	<2yr	Male	Han	14	50	131	36.8	98	27.8	84	57	28.8	2.6	609	15.55	1.7	1.02	5.38	35.82	23	99.7	21	0	1	6	2	0	0	0
0	<2yr	Male	Han	14	48	191	38.6	99	54.4	119	71	27.9	10.6	194	9.69	1.2	0.97	6.3	0.14	5	99.8	60	1	0	20	6	0	0	0
0	<2yr	Male	Han	10	39	140	36.7	91	44	100	53	22.6	43	282	2.98	0.9	1.1	1.25	0.01	5	98.1	21	0	0	29	1	0	0	0
0	2_to_5yr	Male	Han	10	38	142	37	97	43	140	88	36.2	9.4	197	8.36	2.1	1.54	6.23	5.72	46	99.8	40	1	1	51	5	0	0	0
0	<2yr	Male	Han	14	39	152	37.3	96.6	45	126	94	31.1	1.3	261	10.81	3.5	2.08	3.66	22.42	5	99.8	45	1	0	18	13	0	0	0
0	<2yr	Male	Han	14	40	156	36.8	93.4	39.1	96	57	22.5	7.3	271	2.23	0.9	1.46	6.19	0.85	5	99.9	26	1	0	18	1	0	0	0
0	>5_to_12_yr	Male	Han	13	42	186	39.9	99	55.2	170	96	59.3	3.7	608	17.13	5.6	2.5	6.22	0.87	29	99.6	70	1	0	70	29	0	0	0
0	<2yr	Male	Han	14	38	178	38.8	99.1	40.9	126	84	27.9	2.2	272	8.58	0.6	1.2	4.05	0.12	34	99.9	40	1	0	15	3	0	0	0
0	2_to_5yr	Male	Han	14	36	152	37.5	93.5	43	117	72	32.4	2	282	10.69	2.2	1.26	5.31	0.07	5	99	50	0	0	21	8	0	1	0
0	>5_to_12_yr	Male	Han	15	37	135	38.2	95.4	46	150	91	217.9	7.6	71	14.55	1.7	3.41	33.26	2.98	34	99.9	65	1	1	39	10	0	0	1
1	<2yr	Male	Han	15	80	177	36.6	35	40	99	77	30.4	2	98	4.93	11.7	4.11	5.17	100	77	88.9	21	0	0	0	0	0	0	0
0	>5_to_12_yr	Female	Min	15	42	145	37	77.1	35.4	107	72	74.5	4.8	125	2.84	1.5	2.6	2.77	2.71	5	99	25	0	0	9	0	0	0	0
1	2_to_5yr	Female	Han	15	60	223	39.4	98	99	131	89	26.2	2.3	779	43.29	4.9	2.17	11.11	5.89	23	99.5	91	1	0	25	23	0	1	0
0	<2yr	Male	Han	14	66	182	38.5	97.6	55.3	114	71	37.7	16.7	584	14.06	3.6	3.23	4.52	0.08	25	99.9	60	1	0	27	19	0	0	0
0	<2yr	Male	Han	11	62	147	38.5	98	46	93	41	29.2	1.1	230	3.78	1.6	1.55	1.42	0.37	33	99	21	0	0	6	1	0	0	0
0	>5_to_12_yr	Male	Han	6	38	149	37.4	98	44.4	129	83	62.3	1	68	8.66	1.9	2.14	6.34	20.4	60	99.7	30	0	0	14	3	0	0	0
0	<2yr	Male	Han	15	55	172	38.7	99	56.3	126	95	22.2	5.1	669	46.19	0.9	3.06	1.68	0.58	91	99.1	50	1	0	22	4	0	0	0
0	<2yr	Male	Han	14	46	184	36.9	99	48	91	53	22.2	1.1	432	11.72	1.5	1.64	2	0.16	5	98.8	30	0	0	5	1	0	0	0
0	<2yr	Male	Han	15	42	170	38.5	98.4	78.8	121	79	24.9	2.6	697	23.23	0.6	1.95	6.46	0.15	20	99.7	90	1	0	15	7	0	0	0
0	<2yr	Male	Han	14	45	185	38.9	99.1	59.2	126	72	53.9	12.8	273	16.97	1.7	1.47	7.96	88.42	5	99.5	50	1	0	24	15	0	0	0
0	<2yr	Male	Han	15	38	147	37.2	66	62	138	96	94.9	22.5	369	6.3	2.9	2.07	9.9	0.49	16	95	21	1	0	33	10	0	0	0
0	<2yr	Male	Han	14	58	203	38.1	87.6	51.1	102	65	57.4	1	402	8.85	1.5	1.08	6.94	0.54	5	98.2	40	1	0	21	6	0	0	0
0	<2yr	Female	Min	14	46	176	37.2	93.9	56	108	70	22.4	5	579	24.53	1.2	1.23	4.28	11.02	11	99.5	40	1	0	6	4	0	0	0
0	<2yr	Male	Han	15	43	145	38.1	99.9	40.7	123	99	50	6.8	507	15.24	1.8	3.35	6.46	0.18	26	99.5	50	1	0	30	17	0	0	0
0	>12_to_18_yr	Male	Han	15	40	160	40	98.5	57	166	100	84.5	18.9	893	19.43	3.4	8.43	8.1	42.2	111	99	60	1	0	37	15	0	1	0
0	<2yr	Male	Han	14	43	148	37	213	39	127	86	20.6	4.6	689	9.63	2.7	0.97	5.67	0.05	8	99	70	0	1	22	1	0	0	0
0	<2yr	Male	Min	14	40	157	37.3	99.6	66.9	112	75	27.3	3	547	11.36	1.3	0.94	5.31	0.23	9	99.6	60	1	0	13	7	0	0	0
0	2_to_5yr	Female	Min	15	53	159	39.2	99.1	46.5	127	86	24.5	8.9	876	22.61	2.5	3.41	4.3	1.59	40.1	99.8	40	1	0	28	8	0	0	0
0	<2yr	Male	Han	11	47	199	38.9	93.7	47.6	104	56	30.9	8	678	20.85	3.4	0.64	4.4	1.69	5	99	50	1	0	3	3	0	0	0
0	<2yr	Male	Han	14	45	178	37	99.7	47	125	84	31.1	3.2	304	10.72	4.5	2.57	3.04	0.08	5	99.1	40	1	1	13	4	0	0	0
0	>5_to_12_yr	Male	Min	10	50	175	39.9	99	57	155	96	32.1	13.3	638	18.99	4.1	2.97	5.26	33.38	51	99.9	55	1	1	55	41	0	0	0
0	2_to_5yr	Female	Han	14	40	155	38.5	230	39.6	107	66	27.9	14	100	9.14	1.1	0.63	3	1.57	5	99	21	1	0	22	2	0	0	0
0	<2yr	Male	Han	10	54	186	39.6	96.5	52.2	114	61	32.9	5.5	229	13.19	1.8	2.5	6.88	100	133	99.7	50	1	0	16	6	0	0	0
0	2_to_5yr	Male	Min	6	42	180	39.1	97.4	53.1	130	79	17.5	2.1	602	28.31	3	2.92	1.79	0.28	117	99.6	40	1	0	11	8	0	0	0
0	<2yr	Male	Han	14	50	170	37.3	95.4	60	113	94	28	68.2	407	9.71	1.6	5	3.71	2.17	43	99.8	50	1	0	12	6	0	0	0
0	2_to_5yr	Male	Han	14	38	135	38.2	93.1	64.4	129	90	27.2	1	280	6.04	1.7	2.11	1.53	0.23	5	99.8	40	1	0	21	13	0	0	0
0	>5_to_12_yr	Female	Min	15	36	165	38.6	94	57	112	69	85.9	17.7	43	4.07	1.7	1	9.49	46.93	72	97	21	1	1	35	3	0	1	1
1	<2yr	Female	Han	6	40	133	37	91.2	61.2	154	45	53.9	13.4	180	18.91	7	0.77	3.22	0.05	5	99.9	80	1	0	4	4	0	0	1
1	>12_to_18_yr	Male	Han	14	35	152	38	52.1	44	76	43	45.3	11.4	415	0.64	5	2.39	4.98	34.58	46	99.8	21	0	1	11	0	0	1	0
0	>5_to_12_yr	Female	Han	6	30	130	39.2	89.9	38.6	124	73	37.1	5.2	432	12.27	2	3.23	6.32	5.39	5	99.2	40	1	0	4	4	0	0	0
0	<2yr	Female	Han	15	49	175	38.5	92	36	100	72	96.7	11.9	230	14.13	0.9	0.9	2.81	1.75	5	99	21	1	0	20	5	0	0	0
0	<2yr	Male	Han	15	42	167	38.4	98.8	87.3	125	84	31	3.5	463	10.46	1.1	2.32	13.8	0.1	29	99.7	91	1	0	33	26	0	0	0
0	<2yr	Female	Han	14	42	191	38	98	64	135	76	24.9	8.5	420	6.34	1.8	3.48	4.98	0.71	15	99.9	50	1	0	11	6	0	0	0
1	2_to_5yr	Female	Han	14	25	158	39.5	96	52	108	89	16	1	128	3.47	1.2	1.51	2.3	0.21	5	99	21	1	0	18	2	0	1	0
0	<2yr	Female	Han	15	40	168	37.2	86.1	36.7	94	65	22.7	14	432	8.11	1.2	2.34	3.33	1.21	5	99.9	21	0	0	7	2	0	0	0
0	<2yr	Female	Han	14	39	160	38.3	99.6	50.7	97	57	39.2	9.8	364	13.68	1.4	3.01	7.67	1.19	5	99.2	60	1	0	4	4	0	0	0
0	<2yr	Male	Han	14	43	184	38.8	99.6	46	117	96	33.2	5.1	875	10.62	1.4	2.69	5.12	0.23	30	99.5	60	1	0	16	13	0	0	0
0	<2yr	Female	Han	15	45	178	38.7	98.2	45.2	127	73	42.3	22.9	273	11.1	1.1	2.54	6.8	0.05	46	99.8	50	1	0	22	3	0	0	0
0	2_to_5yr	Male	Han	11	37	173	41.2	87.4	36	130	84	31.4	4.7	587	12.34	1.9	4.11	3.01	0.46	26	99.9	21	0	0	56	9	0	0	0
0	<2yr	Male	Min	14	44	169	38.2	48.6	45.5	113	56	21	2.5	551	7.92	2.4	2.65	1.5	0.13	5	99.9	70	1	0	7	1	0	0	0
0	2_to_5yr	Male	Han	14	67	182	40	98	79.4	135	86	29.3	7.3	425	7.64	1.9	5.14	2.64	39.93	46	99.9	60	1	1	19	11	0	0	0
0	<2yr	Male	Han	14	41	170	38.7	99.5	60.2	123	77	39.9	2	481	14.1	0.9	4.05	6.5	35.55	17	99.5	65	1	0	22	8	0	0	0
1	<2yr	Male	Han	10	52	196	37.6	98.5	73	127	70	55.1	175.4	558	45.96	7.3	3.41	8	8.27	72	99.9	50	1	0	7	7	0	1	0
0	>5_to_12_yr	Male	Han	11	25	137	38.5	94	37	185	86	33.9	6.7	138	155.35	3.4	1.27	4.4	0.12	5	98	21	1	1	5	0	0	0	0
1	<2yr	Male	Min	13	30	127	36.6	141	72.2	116	67	39.9	1	221	11.03	2	1.91	5.07	2.11	5	92	65	1	0	0	0	0	0	0
0	<2yr	Male	Min	10	35	145	37.9	84.7	81	141	88	25.7	1.5	550	10.03	2.8	1.1	2.41	4.93	8	99.4	60	1	1	6	6	0	0	0
0	<2yr	Female	Han	14	75	160	38.1	95.7	44.8	102	61	32.4	2.5	632	9.2	4.6	1.53	6.18	0.02	5	99.8	40	0	0	3	3	0	0	0
0	<2yr	Male	Min	10	65	189	39.4	86.2	38	166	89	23.2	16.8	154	6.51	1.6	1.12	3.29	47.98	69	99	21	1	1	32	3	0	0	0
0	<2yr	Male	Han	14	55	201	39.3	95.2	51.3	118	73	78.7	1.2	337	7.69	1.1	3.23	5.81	3.22	21	99.3	55	1	0	10	6	0	0	0
0	>5_to_12_yr	Female	Han	7	62	135	39.2	99.9	37	143	90	43.6	2	511	23.78	3.5	3.21	3.59	0.14	14	99.8	21	1	0	66	11	0	0	0
0	<2yr	Male	Han	14	52	197	39.4	99	98	159	84	70	8.4	731	15.66	1.7	3.77	6.61	0.09	23	99.5	45	1	0	22	11	0	0	0
1	<2yr	Male	Han	10	45	160	37.2	132	72	104	48	103	7	139	5.86	6	0.97	8	100	55	92	80	1	0	16	4	0	0	0
0	<2yr	Female	Han	14	45	192	38.9	95	64	113	77	72.8	12.1	272	13.51	3.9	1.84	17.12	5.9	10	99	50	1	0	43	11	0	0	0
0	<2yr	Male	Han	10	42	152	39	306	37	133	93	15.8	2.6	314	6.12	0.7	0.76	3.05	21.31	12	100	21	1	0	13	2	0	0	0
0	<2yr	Female	Han	14	34	158	38.3	94	54	101	55	24.6	1.3	387	11.47	0.9	3.85	8.92	1.64	12	99.2	45	1	0	10	4	0	0	0
0	<2yr	Male	Han	14	46	165	37.2	92	69	112	76	24	15	526	10.87	2.6	2.57	5.87	1.15	5	98	30	0	0	24	7	0	0	0
0	<2yr	Male	Han	15	62	189	38	63	63	118	86	20.7	5.4	140	0.04	1.1	2.36	2.4	0.33	5	98	21	0	1	11	1	0	0	0
0	<2yr	Male	Han	14	50	185	38.6	97.9	51.8	134	96	132.6	9	590	13.93	1	2.87	12.92	0.1	5	99.7	40	1	0	36	7	0	0	0
0	<2yr	Male	Han	14	52	174	38.1	181	43.5	94	66	32.3	40	486	7.98	2.2	1.16	2.55	41.43	5	100	21	1	1	22	6	0	0	0
0	<2yr	Male	Han	11	48	178	38.5	88.9	61	136	71	33.2	1	416	19.04	1.5	3.12	5.27	29.96	11	99	40	1	1	16	4	0	0	0
0	<2yr	Male	Han	14	45	165	37.6	95	63	149	76	403.2	1.7	347	18.95	2.4	3.03	27.64	2.57	23	99.1	50	1	0	12	3	0	0	0
0	<2yr	Male	Han	14	42	170	38.5	98	59	117	79	28.2	1	335	8.79	0.9	2.38	2.36	4.16	5	99.9	40	0	0	21	7	0	0	0
0	<2yr	Female	Min	14	40	158	37.9	97.1	37.2	97	60	29.5	1	728	20.6	1.2	2.74	4.73	0.07	5	99.9	25	1	0	13	1	0	0	0
1	<2yr	Female	Han	6	36	163	37.7	99.2	60.4	102	46	102.4	144	256	18.39	9.8	2.57	17.32	12.03	75	99.8	60	1	0	5	5	0	1	1
0	2_to_5yr	Female	Han	14	48	136	38.2	98.9	62.4	121	78	33.6	2.2	394	7.83	2.2	1.56	6.08	0.42	5	99.9	60	1	0	34	13	0	0	0
0	<2yr	Female	Han	14	60	176	39.5	99.1	65.5	129	85	36.9	2.6	550	21.12	1.3	4.3	7.02	1.77	51	99.6	75	1	0	24	18	0	0	0
0	<2yr	Male	Min	10	51	147	38.2	98.1	52.7	123	73	44.7	8.5	155	10.17	0.8	2.04	6.65	0.11	49	99.8	50	1	0	27	2	0	0	0
0	<2yr	Male	Han	14	42	168	38.5	97	47.6	126	75	31.7	12.9	210	15.25	1.3	1.58	4.47	7.66	5	99.5	40	1	0	40	3	0	0	0
0	<2yr	Female	Han	14	45	165	38.2	94.1	50.1	111	71	50	5.5	325	17.39	1.4	1.38	4.01	11.68	5	99.9	50	1	0	31	2	0	0	0
1	>5_to_12_yr	Female	Han	15	28	140	37.4	84	42	135	51	105.2	1	46	0.17	5.6	3.42	10.13	100	46	96.7	75	1	0	1	1	0	1	0
0	<2yr	Female	Han	14	60	151	37	94	56	103	61	25	1.9	464	6.36	1.6	2.87	4.84	11.65	12	99	30	1	0	10	5	0	0	0
0	2_to_5yr	Male	Han	15	32	149	38.2	95	82	162	100	34	5.7	423	11.69	1.7	1.99	2.9	0.4	5	99	50	1	0	14	7	0	0	0
0	<2yr	Female	Han	13	42	137	38	93	57	113	71	44.6	11.8	288	20.21	1.3	1.61	12.04	8.42	11	99	21	0	0	18	4	0	0	1
0	2_to_5yr	Female	Han	14	71	139	38.3	98	41	118	74	43.8	4.3	366	27.02	1.3	3.23	5.34	0.32	68	99	21	0	0	19	4	0	0	0
0	<2yr	Female	Han	14	43	157	38.2	98.9	69.7	148	100	58.7	16.4	562	14.2	2.7	1.36	6.7	0.07	37	99.9	80	1	0	44	19	0	0	0
0	<2yr	Male	Han	14	54	139	37.1	99.5	48.5	123	93	26.3	1	353	7.57	1.5	2.78	3.75	0.07	5	99.9	60	1	0	14	11	0	0	0
0	<2yr	Male	Han	6	64	182	37.5	98.2	44.1	128	68	36.5	5.6	415	16.97	2.1	1.8	3.25	0.82	60	99.8	50	1	1	23	7	0	1	0
0	>5_to_12_yr	Female	Han	15	22	114	37.7	170	37.5	127	71	47.6	14	6	2.74	1.7	3.61	6.63	0.21	5	100	29	0	1	4	2	0	0	0
0	<2yr	Female	Min	14	47	197	37.6	92.6	41	97	66	19.1	6.5	703	18.85	4	2.43	2.88	0.01	5	97.7	40	1	0	2	1	0	0	0
0	<2yr	Female	Min	14	39	165	37.2	92.3	64	104	60	26.1	8.5	601	11.31	4.8	2.3	3.9	1.32	11	99	60	1	0	8	7	0	0	0
0	<2yr	Male	Min	13	50	200	39.5	98	53	108	75	20.4	2.3	948	18.86	1	2.61	2.78	0.09	96	99	45	1	1	65	12	0	0	0
0	>5_to_12_yr	Male	Han	10	44	192	37.9	87.3	39	123	85	25.8	7.4	521	8.54	2.6	1.87	1.79	1.38	14	99	25	1	0	47	4	0	0	0
0	2_to_5yr	Male	Han	13	38	133	38	172	62.1	128	77	26.8	9	605	18.7	2.4	2.45	3.75	1.07	5	100	60	1	0	28	16	0	0	0
0	2_to_5yr	Female	Han	14	50	176	39.7	99	48.3	118	86	40.5	2.9	333	18.31	2.2	3.55	5.35	16.6	130	99.9	70	1	0	9	6	0	0	1
0	<2yr	Female	Han	13	51	162	37.5	98.3	62.6	121	77	22.5	0.3	284	12.91	2	3.38	1.41	0.12	9	99.8	30	0	0	6	4	0	0	0
0	2_to_5yr	Female	Han	15	45	169	37.5	104	44	105	67	11.2	3	285	9.91	0.9	2.45	2.33	0.49	5	98	60	1	0	14	4	0	0	0
0	<2yr	Male	Han	11	47	178	37.8	92	39.3	97	53	18.2	59.9	129	16.05	2	0.93	1.91	2.51	74	99.9	40	0	1	28	3	0	0	0
0	2_to_5yr	Female	Han	15	21	102	36.8	97.6	46.2	109	75	20	2.6	416	6.28	1.5	2.22	2.8	0.24	5	99.4	45	1	1	32	1	0	0	0
0	>12_to_18_yr	Male	Han	15	42	132	39.9	97	49	168	96	131.5	18.3	885	36.74	3.1	5.24	19.75	95.57	245	99.4	40	1	0	22	14	0	1	1
0	<2yr	Female	Han	14	53	161	37.2	96.5	76	119	80	92.9	13.3	405	10.12	2.5	1.88	8.63	20.22	26	99.4	65	1	0	39	24	0	0	0
0	<2yr	Male	Han	14	53	178	37.6	96.6	79	119	70	19.8	1	782	17.76	0.9	1.74	2.59	0.05	5	99.4	40	1	0	25	14	0	0	0
0	<2yr	Male	Han	14	50	194	38.5	97	87.5	123	75	29.2	1.6	674	9.37	3.4	1.51	5	1.5	5	99	60	1	1	35	31	0	0	0
0	<2yr	Male	Han	14	50	160	39.4	90	54.2	134	97	24.6	1	949	10.61	2	3.43	3.28	1.52	11	99.1	65	1	0	14	7	0	0	0
0	2_to_5yr	Female	Han	10	41	132	38.6	86.1	33.2	103	67	21.5	11	54	5.09	1.3	1.33	3.6	0.02	5	99.6	40	1	0	44	2	0	0	0
1	<2yr	Male	Han	10	46	174	39.3	66	41	147	88	24.5	18.1	585	21.41	1.2	2.32	3.75	0.13	9	99	45	1	1	13	4	0	0	0
1	>5_to_12_yr	Male	Han	11	53	183	39.4	92	99	168	85	24.6	15	131	31.31	8.5	1.43	11.33	0.35	42	99	70	1	1	38	12	0	1	0
0	<2yr	Female	Han	14	40	171	39.2	99.7	55	109	71	79.4	5.1	244	17.3	2.4	1.01	10.57	1.7	11	99.7	50	1	0	28	3	0	0	0
0	>5_to_12_yr	Male	Han	14	36	175	39	97.4	72.9	160	98	51.5	8.8	476	24.08	2.3	2.32	6.8	8.54	60	99.8	90	1	0	14	9	0	0	0
0	<2yr	Female	Han	14	38	201	38.5	98	53	119	86	24.7	1.6	528	19.55	0.9	2.65	5.41	5.94	22	99.8	40	1	0	7	3	0	0	0
0	>12_to_18_yr	Female	Han	11	35	148	38.3	99.8	52	121	98	80.9	8.3	383	11.16	5.4	4.75	11.39	30.88	35	99.8	75	1	0	16	6	0	1	1
0	<2yr	Female	Han	15	62	190	38.7	97.9	67.4	145	84	34.7	11.9	715	13.66	6.5	3.45	7.16	10.58	41	99.8	70	1	0	30	13	0	0	0
0	2_to_5yr	Female	Han	14	28	146	37	90	48	117	70	44.2	11.1	104	8.84	1.4	1.75	1.53	0.33	9	99	21	1	0	29	2	0	0	0
1	>5_to_12_yr	Male	Min	6	48	156	36.5	90	24	64	41	188.4	47.7	30	2.11	15	0.5	6.05	7.7	46	99	21	1	0	1	1	0	1	0
0	<2yr	Male	Han	14	54	160	37	89.3	92	117	70	28.6	31.1	441	15.02	2.3	1.82	6.8	0.29	8	99.6	60	1	1	17	12	0	0	0
0	<2yr	Female	Han	10	43	175	37.2	245	44	103	62	170.5	17.2	208	7.55	1.2	1.35	2.83	77.55	5	100	70	1	0	24	2	0	0	0
1	>12_to_18_yr	Female	Han	6	36	183	39.8	68.7	58.4	125	52	89.1	15.5	149	4.97	5	4.63	8.85	100	126	93.5	75	1	0	1	1	0	1	0
0	<2yr	Male	Han	14	42	182	38.4	95	52	126	85	27.8	1	431	10.47	0.9	1.84	4.57	0.1	5	99	50	1	0	16	8	0	0	0
0	>12_to_18_yr	Male	Han	14	30	120	37.5	99	53	163	88	65.9	9	243	12.16	1.1	3.01	9.37	0.07	11	98	21	1	1	14	4	0	0	0
0	<2yr	Female	Min	15	40	172	38.8	99.7	47	107	65	65.9	14.2	333	16.49	1.2	2.57	8.49	0.06	44	99.9	55	1	0	26	16	0	0	0
0	2_to_5yr	Female	Min	12	45	128	38.7	148	49.2	159	81	22	6.6	242	11.12	3.1	4.47	2.6	0.49	33	99.9	40	0	0	9	1	0	0	0
0	>5_to_12_yr	Male	Han	15	35	149	38.3	99.5	59	140	87	40	10	445	14.53	1.1	3.43	5.6	0.14	20	99.5	40	1	0	23	15	0	0	0
0	<2yr	Female	Han	14	65	174	38.7	92.3	50.7	105	63	66.9	9.4	237	13.31	1.1	2.1	5.64	8.55	52	99.9	50	1	0	35	4	0	0	0
1	<2yr	Female	Han	10	50	214	37.2	96.1	75	103	58	46.9	9.5	99	19.73	9	1.53	7.08	1.6	84	99.5	60	1	0	13	3	0	1	0
0	<2yr	Male	Han	14	40	137	37.2	93	67	108	69	38.6	15	356	12.6	1.4	3.41	4.96	2.54	38	99.9	60	1	0	24	6	0	0	0
0	<2yr	Male	Han	14	59	198	38.8	99.3	48.5	136	89	22.4	33.3	722	19.43	1.5	2.39	3.47	0.11	64	99.8	60	1	0	27	18	0	0	0
0	<2yr	Male	Han	10	50	163	39.7	191	40	118	80	214.6	7.7	284	13.25	1.8	1.56	11.87	100	19	100	60	1	0	47	13	0	1	0
0	<2yr	Female	Han	14	58	170	37.8	99.2	92	144	99	22.8	1	698	11.84	1.5	1.45	4.18	0.03	5	99.9	55	1	0	29	29	0	0	0
0	<2yr	Female	Han	14	40	203	38.3	98	77.4	156	73	51.2	13.1	421	19.59	6.2	1.95	5.29	0.02	18	99	95	1	1	27	11	0	0	0
1	<2yr	Male	Han	6	35	155	36.9	70.1	75.4	98	59	84.1	2.9	180	10.13	6.3	2.12	15.98	100	54	93.3	89	1	0	3	3	0	0	0
0	>5_to_12_yr	Male	Han	14	31	141	39.7	97.1	96.2	158	82	46.6	5	183	13.16	2.5	2.65	8.69	68.93	90	99.4	50	1	0	19	7	0	0	0
0	<2yr	Female	Han	10	49	179	37.3	92	38.3	132	66	30.8	16.1	225	7.34	2.8	2.69	4.47	0.09	31	99.9	60	1	0	13	3	0	0	0
0	2_to_5yr	Male	Han	11	38	185	40.5	99.6	44.1	145	81	50.8	6.4	317	26.22	2.6	1.94	5.24	24.66	51	99.9	60	1	1	24	12	0	1	0
0	<2yr	Female	Han	14	64	180	37.4	92.9	44	118	95	27.2	2	408	7.29	2.4	1.31	4.25	4.18	5	99.5	21	1	0	10	4	0	0	0
0	<2yr	Female	Han	14	45	141	37.1	75.6	44.5	120	64	110	1.7	339	9.34	1.4	1.47	13.61	2.12	16	99.7	40	1	0	11	5	0	0	0
0	<2yr	Male	Han	11	47	189	39.2	98.6	44	122	72	44.8	1	558	16.74	1.3	1.23	3.69	37.75	5	99.3	60	1	0	10	3	0	0	0
0	<2yr	Female	Han	14	85	190	37.5	99	59	108	61	25.8	3.7	777	51.56	1.8	1.56	3.26	0.1	5	99.9	55	1	0	15	10	0	0	0
0	<2yr	Male	Han	14	50	172	37	98.3	51	137	71	25.4	1	488	15.99	0.5	3.01	3.52	2.79	18	99.5	45	1	0	12	6	0	0	0
0	2_to_5yr	Male	Han	15	35	118	37.6	95.3	60.7	117	70	32.4	6	475	12.55	1.6	3.29	3	0.32	16	98.8	60	1	0	13	8	0	0	0
0	2_to_5yr	Female	Han	14	41	189	38.7	98.9	60.3	145	85	32	4.7	765	15.79	3.1	2.24	5.87	2.05	8	99.9	65	1	0	19	13	0	1	0
0	>5_to_12_yr	Female	Han	10	35	144	39.1	99.1	34	123	73	56.7	1	66	5.45	2.5	2.61	4.62	42.24	114	99.3	45	1	0	2	2	0	1	0
0	<2yr	Female	Han	14	62	207	39	95.9	92.3	124	83	83.9	28.2	399	44.58	7.8	1.86	5.22	0.14	53	99.9	90	1	0	38	26	0	0	0
0	>12_to_18_yr	Male	Han	12	40	133	39.8	94.2	69.1	180	100	49.3	78.6	354	17.66	5.8	2.65	7.42	0.63	24	99.8	50	1	0	46	12	0	0	0
0	<2yr	Female	Han	14	50	199	37	99.9	48.1	95	62	32	6.7	311	6.45	1	2.34	9.5	23.6	77	99.6	40	1	0	15	3	0	0	0
1	2_to_5yr	Female	Han	11	22	181	38	53	58	71	31	36	5.3	357	3.56	9.1	4.21	5.5	7.7	74	99.1	21	1	0	1	0	0	0	0
0	<2yr	Male	Han	14	45	157	39.4	98	44	116	64	28.4	1	174	13.83	0.7	1.2	3.78	3.45	5	99	21	1	0	15	4	0	0	0
0	<2yr	Female	Han	14	37	153	37	97	48.4	99	64	26.8	3.4	381	5.95	2.1	1.11	7.53	0.82	5	99	40	1	1	4	4	0	0	0
1	<2yr	Female	Han	6	34	161	37.1	56.3	46.1	147	78	30.3	24.6	502	6.19	6.1	1.51	3.24	0.15	5	90.5	70	1	1	4	1	0	0	0
0	<2yr	Female	Han	14	50	201	38.5	99.1	51.2	121	89	140.7	6	338	6.74	1.7	2.32	15.09	17.99	11	99.7	45	1	0	19	8	0	0	0
1	>12_to_18_yr	Male	Han	14	28	179	41.8	93.8	59.7	142	86	230.4	12.1	501	14.82	3.7	3.77	19.69	33.56	191	97.3	80	1	1	6	2	0	1	1
0	<2yr	Female	Han	10	46	156	37.7	96.6	99.1	108	73	35.6	3.4	413	9.64	1.7	3.35	3.83	5.5	5	99.3	60	1	1	12	7	0	0	0
0	<2yr	Female	Han	14	70	190	37.2	99	92	118	87	27.8	7.1	454	13.2	3.2	1.06	6.95	0.03	5	99.7	50	1	1	43	34	0	0	0
0	<2yr	Female	Han	14	40	146	37.2	95.7	52	115	94	41	3.8	400	12.08	2.3	1.18	2.51	5.52	5	99.5	25	0	0	16	4	0	0	0
0	<2yr	Female	Han	14	47	163	38.6	102	53	104	81	36.3	1	504	8.95	1.5	1.54	4.37	1.18	5	98	60	1	1	23	7	0	0	0
0	<2yr	Male	Han	14	40	150	38.9	99.8	47	147	62	32.4	7.3	222	19.24	1	5	4.37	3.76	5	99.6	45	1	0	25	3	0	0	0
0	<2yr	Female	Min	13	70	195	39.1	97	72	124	99	214.9	79	436	13.7	6.8	1.07	26.61	45.92	11	99.9	80	1	0	38	23	0	0	1
0	>5_to_12_yr	Male	Han	14	42	183	38.7	98	57	140	95	74	26.5	167	13.59	2.5	3.85	8.05	33.78	65	99.8	50	1	0	15	6	0	1	1
0	<2yr	Male	Han	14	59	165	39.5	89.9	47.2	118	62	33	7	287	8.64	1.9	2.05	1.79	0.24	5	99.9	40	1	0	17	3	0	0	0
0	<2yr	Female	Han	14	48	162	37.6	84	55	115	63	24.1	4.6	594	9.87	0.9	2.65	2.59	1.5	20	99	50	1	0	9	5	0	0	0
0	<2yr	Male	Han	10	45	166	37.2	86.4	39.6	94	62	28.4	148.1	300	9.21	1	0.77	2.12	0.13	5	98.9	40	1	0	25	1	0	0	0
0	<2yr	Male	Han	14	48	150	37.4	97.3	44	128	98	127	12.4	148	8.81	2.1	1.72	12.76	100	36	99.9	45	1	1	15	8	0	0	0
0	2_to_5yr	Male	Han	14	40	178	38.5	96.7	92.2	143	98	29.9	3.1	688	20.72	2	3.06	4.4	4.91	14	99.5	90	1	0	19	12	0	0	0
0	<2yr	Male	Han	14	46	172	37.5	99.1	64	199	86	38.9	3.8	753	10.51	1.7	0.8	5.09	0.12	5	99.2	40	1	0	18	12	0	0	0
0	<2yr	Female	Han	14	55	166	37	99.3	50.7	135	88	43.5	4.5	238	12.63	3.2	1.28	7.06	0.22	5	99.7	50	1	0	11	6	0	0	0
0	<2yr	Male	Han	14	38	192	38.3	140	41	112	84	33.5	6.2	269	11.73	2.8	1.2	5.68	0.01	5	99	60	1	1	21	12	0	0	0
0	>12_to_18_yr	Female	Han	12	42	145	38.6	94	59	132	95	51.2	10	358	16.18	2.2	8.43	7.15	40.62	102	99	37	1	1	22	10	0	1	0
0	<2yr	Male	Han	14	40	215	38.6	39	70	107	71	33.8	2.6	419	6.96	3.8	1.16	3.28	0.07	5	98	21	1	0	5	5	0	0	0
1	<2yr	Female	Han	11	35	169	38.2	79	46	147	86	26	1	253	3.33	2.9	1.44	4.28	0.14	5	99	21	1	0	8	5	0	0	0
0	>5_to_12_yr	Female	Han	10	24	98	38	77.2	32	120	86	32.3	7	310	12.12	3	3.01	2.38	1.72	5	99.8	40	1	0	12	0	0	0	0
0	>5_to_12_yr	Male	Han	14	44	154	37.7	96	64	138	80	28	3.3	354	5.91	1.5	3.62	3.6	0.99	5	99.9	50	1	0	10	6	0	0	0
0	<2yr	Male	Min	15	37	138	38	91	55	107	79	30	3.8	354	11.37	0.7	3.3	5.68	0.24	5	99.5	40	1	0	15	6	0	0	0
0	<2yr	Male	Han	14	48	182	37.4	94.5	90	109	88	36.4	49.4	415	11.51	2.8	2.57	6.17	0.14	21	99.9	60	1	0	14	11	0	0	0
0	<2yr	Male	Han	14	45	231	39.5	97	61	123	69	73.1	23.2	405	17.33	1.9	1.28	12.39	17.51	10	99.8	60	1	0	29	8	0	0	0
0	<2yr	Female	Han	14	46	182	39.2	99	61.8	127	89	22.9	3.6	721	15.69	1.4	4.11	2.83	12.4	44	99.4	60	1	0	15	11	0	0	0
0	2_to_5yr	Female	Min	14	42	172	38.9	98.4	41	142	100	33.3	7.8	432	17.75	1.7	1.8	4.1	0.04	20	99	21	1	1	26	7	0	0	0
0	<2yr	Female	Han	14	39	190	38.5	81.5	36.7	112	70	75.3	73.6	32	38.92	9	1.53	12.04	100	67	99.8	50	1	0	2	2	0	0	0
0	>5_to_12_yr	Male	Han	15	43	128	36.5	159	32	106	73	35	46.9	483	12.72	4.4	1.89	5.54	0.04	18	99	60	0	0	2	0	0	0	0
0	>5_to_12_yr	Male	Han	15	38	146	40.3	172	39.9	127	62	35.3	22.4	84	2.2	2.4	3.4	3.97	100	106	100	29	0	1	8	3	0	1	0
0	<2yr	Female	Han	14	55	175	37.5	96.5	39	104	61	35.6	9.1	325	10	1	2.69	4.26	0.41	5	99.8	45	1	0	22	4	0	0	0
1	<2yr	Male	Han	6	32	170	37	99	77	141	91	35.4	6.6	194	7.51	5.6	2.65	3.47	1.07	5	99.9	45	1	0	9	9	0	0	0
0	>12_to_18_yr	Male	Han	13	36	190	39.7	99	42.3	196	95	51.6	40.9	292	22.68	4.6	4.75	6.24	12.74	66	99.9	40	1	1	18	7	0	0	0
1	<2yr	Male	Han	14	70	165	37	92.4	60.6	137	69	290.5	3.6	49	10.56	1	0.58	31.98	100	5	99.6	80	1	0	2	2	0	1	0
0	<2yr	Male	Han	14	59	153	37.2	89.5	41.6	86	53	30.1	1.9	583	5.37	1	1.82	3.67	0.9	5	99.9	30	0	0	27	4	0	0	0
0	<2yr	Male	Han	14	45	144	36.9	87.1	36.6	99	62	28.3	2.9	365	3.86	0.7	1.95	5.56	0.1	5	97.9	40	1	0	12	1	0	0	0
0	<2yr	Male	Han	14	43	185	38.7	99.9	66.8	140	96	53.2	6.2	331	12.59	1	2.54	12.67	0.53	33	99.8	60	1	0	32	25	0	0	0
0	<2yr	Male	Han	14	52	152	37.6	95	76	119	75	40.5	8.1	387	13.38	2	1.99	7.41	20.64	14	99	21	1	0	16	11	0	0	0
0	<2yr	Male	Han	14	39	170	40.1	67.6	41	128	76	19	4	425	7.77	0.5	1.76	3.63	0.19	12	98	21	1	0	23	4	0	0	0
0	<2yr	Female	Han	14	42	152	37.2	93.7	42.7	105	53	65.1	15.2	289	10.17	1.3	1.76	4.03	0.08	5	99.3	50	1	0	23	3	0	0	0
0	<2yr	Female	Han	14	66	161	40	95	51	112	81	27	1.2	504	8.95	1.5	4.87	1.1	1.24	19	99.7	40	1	0	31	10	0	0	0
0	<2yr	Female	Han	14	51	167	37.4	98	55	140	91	21	3.6	655	7.66	1.6	3.29	4.54	2.67	15	99.3	45	1	0	9	6	0	0	0
0	<2yr	Female	Han	14	48	157	38	99	53.1	118	65	52.3	3.1	663	27.28	2.5	1.87	5.06	13.39	50	99	21	1	0	14	10	0	0	0
0	<2yr	Female	Han	14	55	178	38.1	98.5	52.7	116	79	94	6.8	345	18.45	2.3	2.69	11.69	34.29	61	99.7	55	1	0	22	16	0	0	0
0	<2yr	Male	Han	15	54	138	38.7	91	55	140	72	32.6	136.4	95	18.78	1.6	2.05	10.37	0.06	20	98.5	50	1	0	24	8	0	0	0
0	<2yr	Female	Han	10	42	125	37.7	99.2	47	122	73	39.1	82.7	305	9.27	2.1	1.15	13.68	1.51	30	99.4	30	1	0	39	6	0	0	0
0	<2yr	Female	Han	14	48	169	36.9	92.3	58	135	97	20	5.9	291	15.18	1.2	3.15	2.3	0.08	5	99.8	40	1	1	7	7	0	0	0
0	<2yr	Male	Han	11	55	159	37.8	98.7	59	108	62	37.1	4.8	488	11.06	1.4	1.01	2.02	0.26	5	99.9	40	0	0	13	5	0	0	0
0	>5_to_12_yr	Male	Min	6	39	116	37	195	31	130	93	102.3	13.7	301	21.7	4.1	8.43	8.54	100	256	98	60	1	0	3	1	0	0	0
0	<2yr	Female	Han	10	48	168	38.6	85.7	62.7	110	71	39.6	9	251	20.51	1	1.34	5.13	3.32	22	99.8	40	1	0	31	3	0	0	0
0	<2yr	Male	Han	14	41	219	38.5	95.9	44.4	115	73	38.4	18.1	349	23.04	1.9	2.48	14.79	15.85	37	99.7	65	1	1	43	9	0	0	0
0	<2yr	Male	Han	11	70	190	39.9	107	32	121	100	117.9	82.2	219	18.49	15	1.45	14.1	42.21	37	98	60	1	0	36	16	0	0	0
0	<2yr	Female	Han	10	35	170	39.2	95.5	51.9	112	71	58.7	13	297	13.61	1.8	1.61	4.09	0.17	12	99.8	45	1	0	19	3	0	1	0
0	<2yr	Female	Han	14	46	140	37.3	98.4	45.6	133	76	55.3	8.1	174	7.4	1.7	1.25	7.12	1.27	24	99.8	50	1	0	25	7	0	0	0
0	2_to_5yr	Male	Han	11	33	139	39	89.6	41.6	107	62	28.4	1	308	8.09	1.3	2.49	2.95	0.52	5	99.6	29	0	0	12	1	0	0	0
0	<2yr	Male	Han	13	55	195	38.6	98.1	65	158	99	21.1	359.9	436	18.62	3.7	3.53	12.27	2.23	28	99.8	40	1	0	32	22	0	1	0
0	<2yr	Male	Min	15	52	169	39.3	60.7	46	126	88	23.5	6.4	250	6.62	0.9	2.97	2.83	2.81	98	99.9	40	1	0	15	2	0	0	0
0	2_to_5yr	Male	Han	14	32	171	37.9	97.2	80.1	142	96	38.2	1	584	26.05	1.9	3.69	6.49	0.06	23	99.7	71	1	0	9	6	0	0	0
0	<2yr	Male	Han	14	43	288	37.1	98.5	50	102	60	35.1	31.7	373	11.98	1.3	1.01	2.49	0.02	5	99	21	1	0	13	4	0	0	0
0	<2yr	Male	Han	13	57	194	38.4	98.1	48.5	102	65	32.3	2.1	172	2.78	0.8	2.46	6.13	78.21	5	99.9	40	1	0	11	5	0	0	0
0	<2yr	Male	Han	14	74	192	37.5	98.9	69.2	124	77	32.5	1	940	18.6	2.2	2.21	7.7	12.53	5	99.6	61	1	0	39	16	0	0	0
0	<2yr	Female	Han	14	45	194	37.6	99.1	68.7	114	82	22.2	1	592	9.75	1	3.55	1.61	1.05	13	99.8	60	1	0	13	8	0	0	0
0	<2yr	Female	Han	14	51	160	37.6	96.8	57.1	109	70	66.6	10.7	217	12.79	1.5	1.39	6.16	10.7	11	99.7	50	1	0	35	4	0	0	0
0	>12_to_18_yr	Male	Han	14	21	133	37.5	97.7	36.4	129	99	71.6	1	433	49.52	4.5	2.29	5.48	11.62	47	99.8	29	0	0	10	2	0	0	0
0	2_to_5yr	Female	Han	14	28	138	39.1	95	44	124	88	21.5	116.1	186	7.42	2.9	0.84	3.74	0.03	5	99.5	40	1	1	24	3	0	0	0
0	<2yr	Female	Han	14	70	160	37.9	91	46	101	76	22.3	2.1	1146	8.36	1.2	2.54	3.94	0.06	5	99.6	21	0	1	8	4	0	0	0
0	<2yr	Female	Han	13	40	156	39	99.6	43.4	123	83	63.3	1.5	211	67.54	20	2.5	8.73	1.29	36	99.8	50	1	1	8	8	0	0	0
0	<2yr	Female	Han	13	43	140	37.7	46	38.2	100	65	18	7.5	135	7.14	1.2	1.89	3.4	0.22	14	99.9	21	0	0	9	2	0	0	0
0	<2yr	Male	Han	14	38	150	37.5	93.7	43	106	71	23.9	0.9	398	9.7	1.5	1.55	3.07	0.05	5	99	30	1	0	8	3	0	0	0
0	<2yr	Male	Han	14	30	179	38.5	69.4	35.7	85	45	210.2	3.6	271	29.36	1.5	1.66	18.12	28.44	8	94	65	1	0	1	1	0	1	0
0	>5_to_12_yr	Female	Han	10	47	198	39.4	99	76	156	92	63.7	221.6	80	4.61	7.4	2.46	10.74	2.99	101	99.8	80	1	0	37	18	0	1	1
0	<2yr	Female	Han	7	68	163	38.5	97.1	49.8	144	87	38.6	20.6	253	7.17	1	1.92	3.78	0.15	9	99.9	50	1	0	29	10	0	0	1
0	<2yr	Male	Han	12	56	185	37.8	94.7	47.7	109	65	31.6	1	674	20.15	1.6	4.11	2.21	1.64	42	99.9	35	0	0	34	7	0	0	0
0	<2yr	Male	Han	6	40	159	37.9	88.1	50.3	131	79	33.1	10.5	308	7.54	1.1	0.94	3.1	0.3	5	99.7	40	1	0	32	1	0	0	0
0	<2yr	Male	Han	11	45	160	38.6	91	62	122	92	22.3	1	468	8.17	1.3	1.87	2.05	0.61	5	99	21	1	0	67	11	0	0	0
1	<2yr	Female	Han	7	41	192	37.4	99	76	112	63	50.4	3.4	523	31.74	2.9	2.34	4.26	0.07	20	99	60	1	0	19	17	0	0	0
1	>12_to_18_yr	Male	Han	10	22	176	36.9	79	78	92	69	68.7	4.8	425	12.68	7.5	4.02	4.16	0.03	11	88	21	0	1	2	0	0	1	0
0	<2yr	Female	Min	14	58	195	39.6	98	60.2	156	86	56	9.5	607	21.73	3.1	3.29	7.32	2.03	42	99.8	50	1	0	25	18	0	0	0
0	<2yr	Female	Han	10	64	188	39.2	97	62	130	88	26.6	2.1	413	25.69	1.3	5.24	3.01	0.44	85	99.7	50	1	0	23	22	0	0	0
0	<2yr	Male	Min	14	48	170	38.9	99.6	50.7	148	96	25.9	19	363	27.68	1.7	2.85	2.35	44.91	115	99.7	40	1	0	11	3	0	1	0
0	<2yr	Female	Han	14	40	189	38.6	85	47.2	131	77	25.7	1	301	7.26	0.6	3.35	2.09	0.28	12	99.8	50	1	0	17	3	0	0	0
0	>5_to_12_yr	Female	Han	14	50	134	39.7	98	45.5	118	76	44.5	3.9	776	8.51	1.7	2.3	4.25	0.46	29	99.9	70	1	0	14	10	0	1	0
0	<2yr	Male	Han	14	44	149	38	98.3	44.1	145	88	29.6	437.7	348	10.61	1.9	1.09	12.6	0.17	5	99.6	60	1	0	38	10	0	0	0
0	2_to_5yr	Female	Han	14	42	172	38.9	90	68	130	79	36.9	7.4	722	13.83	2.4	2.46	7.98	0.65	20	99	60	1	0	20	16	0	0	0
1	<2yr	Male	Han	14	67	177	39.2	98.2	60.7	121	98	31.2	1.4	761	12.21	2.7	3.17	4.79	1.72	5	99.8	50	1	0	30	23	1	1	1
0	<2yr	Male	Han	10	48	210	40.2	99.1	77	135	97	67.7	1	79	14.62	2.9	3.29	6.33	12.32	78	99.6	99	1	1	9	9	0	0	0
0	2_to_5yr	Male	Han	14	40	151	40.1	98.9	51	128	73	39.4	2.4	521	22.25	1.5	2.08	3.03	0.07	5	99.8	40	1	0	15	4	0	0	0
0	<2yr	Male	Han	14	45	163	37.2	99.8	57	114	66	23.4	14.6	646	7.98	1.1	3.01	1.71	0.16	13	99.9	50	1	0	14	10	0	0	0
0	<2yr	Female	Han	14	45	192	40.1	64	59	104	53	31.7	4.6	954	28.16	0.6	3.62	2.16	54.1	99	99	21	1	0	19	2	0	0	0
0	<2yr	Male	Han	14	62	160	37.5	96.5	62	118	80	33.4	7.1	530	9.74	1.3	1.39	3.75	0.07	5	99.4	40	1	0	35	10	0	0	0
0	<2yr	Male	Han	14	47	189	38.5	97	52	127	87	60.5	10.4	527	23.87	0.8	1.74	9.97	48.91	15	99.6	30	1	0	11	11	0	0	0
0	2_to_5yr	Male	Han	15	68	190	39.4	98.5	67	133	85	26	8.6	108	2.09	1	6.25	6.19	1.55	74	99.7	55	1	1	69	13	0	1	0
0	<2yr	Male	Han	14	55	170	37.4	86	67	136	76	34.9	8.2	1085	24.47	4.1	3.17	4.06	1.74	54	99.8	40	1	0	13	7	0	0	0
0	<2yr	Male	Han	15	35	150	37.5	80.4	46	106	67	26.6	3.2	254	6.4	1.3	2.73	5.3	53.84	20	96.4	80	1	0	1	1	0	0	0
0	<2yr	Male	Han	10	46	163	38.1	99.4	48.4	116	89	64.4	8	617	8.27	2.2	1.87	8.33	0.23	34	99.9	70	1	1	30	10	0	1	0
0	<2yr	Female	Han	10	55	182	38	99.4	77.5	153	78	39	10.5	398	20.71	1.8	1.63	7.38	0.11	22	99.9	88	1	0	45	25	0	0	0
0	<2yr	Male	Han	15	35	150	37.2	93	61	126	76	32.6	1	421	11.36	1.9	1.43	2.24	0.07	5	99.9	40	0	1	11	5	0	0	0
0	<2yr	Female	Han	14	46	192	39.1	98.3	71.2	113	74	34.2	1	433	11.94	0.7	4.63	3.73	0.35	45	99.6	89	1	0	12	10	0	0	0
0	<2yr	Female	Han	14	45	163	38	99	46	107	75	26.4	4.8	667	17.74	0.8	3.17	2.94	14.65	77	99.8	50	1	0	21	11	0	0	0
0	<2yr	Male	Min	14	46	167	37.4	91.3	36	120	85	53.8	54.5	532	4	0.9	4.11	10.84	2.14	26	99.6	35	1	0	10	1	0	0	0
0	<2yr	Male	Han	10	53	188	39.8	99.4	57.9	126	76	56.2	58.1	303	18.64	6.2	1.55	13.9	27.19	17	99.9	50	1	0	57	24	0	1	0
0	2_to_5yr	Female	Han	15	56	135	37	96.7	42	119	85	25.6	3.1	235	4.97	0.7	2.35	4.1	0.17	5	98	30	0	0	7	4	0	0	0
0	<2yr	Female	Han	14	40	171	38.1	99	58	112	68	40.2	2	533	14.35	0.9	5.76	6.2	19.75	61	99.9	45	1	0	18	10	0	0	0
0	<2yr	Male	Han	14	45	175	38.2	99.5	64.2	132	79	142.9	17.7	471	17.94	2.3	2.17	7.3	0.79	46	99.9	50	1	0	39	5	0	0	0
0	<2yr	Male	Han	14	58	165	39.7	97	69.8	132	74	61.1	15.4	664	19	3.4	2.59	8.6	0.06	54	99.8	60	1	0	104	9	0	0	0
0	<2yr	Female	Han	13	56	218	39.5	99	59	113	84	54.3	159.9	150	32.37	1.6	3.42	8.11	2.73	108	99.8	50	1	1	55	18	0	0	0
0	<2yr	Male	Han	7	40	210	39.5	99.6	56.7	151	95	52.7	2.3	616	40.16	3	2.65	4.24	33.15	53	99.9	80	1	1	67	29	0	1	0
0	<2yr	Male	Han	14	44	180	39	168	41	132	80	12	20	482	10.55	0.7	2.96	2.91	0.05	5	100	60	0	0	10	2	0	0	0
0	<2yr	Female	Han	14	49	182	39.1	99.3	82.6	118	69	29.9	1	728	17.31	1.2	2.11	3.19	0.08	5	99.9	65	1	1	25	15	0	0	0
0	>5_to_12_yr	Male	Han	14	50	170	39.5	96.7	71	137	98	34.5	3	550	31.77	1.4	5.56	3.64	0.14	11	99.6	21	1	0	13	7	0	0	0
1	>5_to_12_yr	Female	Han	6	18	146	36.6	97.3	51	121	62	110	29.9	213	11.73	16	1.27	12.24	100	5	99.9	21	1	0	14	0	0	1	0
0	>5_to_12_yr	Male	Han	11	42	123	38	95.1	50	152	96	307.1	8.1	188	17.73	2.7	4.35	24.78	3.66	9	99.7	60	1	1	90	6	0	0	1
0	<2yr	Female	Han	14	53	135	37.1	74.1	45	142	83	159.2	17.1	148	12.76	1.1	1.97	21.93	93.63	11	99	40	1	0	12	5	0	0	1
0	<2yr	Female	Min	14	70	181	37.9	97	50	92	60	50.7	14.6	539	15.18	3.4	3.15	9.2	3.84	24	99	40	0	0	107	7	0	0	0
0	>12_to_18_yr	Male	Han	12	39	155	38.7	99	46	129	88	247.4	31.8	83	16.79	2.3	1.93	26.78	32.31	5	99.8	40	0	0	69	7	0	1	1
0	<2yr	Female	Han	14	38	139	37.3	99.4	41.9	111	74	35.5	5.6	433	11.78	0.7	2.07	2.99	1.62	14	99.9	45	1	1	22	3	0	0	0
0	>5_to_12_yr	Male	Han	7	48	198	40.3	98.5	71	143	91	32.2	1	692	20.7	2.9	2.87	4.78	0.58	31	99.7	40	1	0	43	25	0	0	0
1	2_to_5yr	Male	Han	10	38	190	36.3	95	78	89	32	121.4	43.4	24	11.92	9.3	0.71	14.29	86.94	77	93	33	1	1	1	1	0	1	0
0	<2yr	Male	Han	11	55	175	39.4	97.1	67.5	152	93	28.6	1.8	294	7.87	2.7	2.14	1.38	2.9	5	99.9	40	1	0	17	4	0	0	0
0	<2yr	Male	Han	7	53	165	37.6	97.6	86.6	121	79	20.1	1.8	724	16.61	3.3	2.13	7.7	0.08	5	99.9	50	1	0	33	13	0	0	0
0	<2yr	Male	Han	15	41	186	38.1	96.1	87.5	137	76	31	12.3	189	9.36	3.9	1.27	6.9	1.71	17	99.8	60	1	0	46	23	0	0	0
0	<2yr	Male	Han	15	42	162	40	93.2	34.1	123	70	22.8	1	134	10.51	1.7	3.12	2.26	1.28	79	99.5	30	1	0	82	1	0	0	0
0	<2yr	Female	Han	14	34	157	36.7	90.7	40.3	124	75	29.9	115.1	250	5.69	1.5	1.16	2.06	0.07	5	98	45	1	0	18	1	0	0	0
0	<2yr	Male	Min	14	45	152	37.8	99.6	58	103	68	39.4	6.8	301	11.13	1.1	1.03	3.59	0.21	10	99.8	50	1	0	28	8	0	0	0
0	>5_to_12_yr	Female	Han	10	25	135	39	259	32	126	89	36.6	7.9	75	6.96	1.3	1.28	3.37	18.85	33	99.8	21	0	0	106	1	0	0	0
0	>5_to_12_yr	Male	Han	10	35	166	38.9	98.4	42.1	132	86	297.4	124.9	180	16.64	3.4	1.37	17.3	7.66	5	99.6	45	1	0	16	9	0	0	1
0	<2yr	Male	Han	14	46	159	37.3	98	52	117	61	80.5	5.8	182	3.26	1.4	1.07	2.3	1.81	5	99	21	1	0	30	1	0	0	0
0	2_to_5yr	Male	Han	14	38	142	38.1	214	49.7	142	86	27.4	3	272	10.22	1.6	1.92	3.39	0.12	5	99.6	50	1	0	8	5	0	0	0
1	>5_to_12_yr	Female	Han	10	30	93	37.9	145	44.4	139	73	47.1	6	412	11.51	0.6	3.48	3.88	0.23	5	99.8	25	1	0	178	174	0	1	0
0	2_to_5yr	Male	Han	6	40	165	39.5	99	63	137	95	24.8	7.2	804	28.78	3.3	7.09	4.77	0.07	50	99.7	40	1	0	82	20	0	0	0
1	2_to_5yr	Female	Han	15	40	152	39	94.4	97.3	134	76	39.6	2.2	564	19.81	2	2.18	8.44	0.14	26	99.9	75	1	0	10	8	0	0	0
0	<2yr	Male	Han	14	50	181	37.6	99.8	76.5	120	70	22.8	4.3	708	19.79	1.5	0.9	5.05	12.01	20	99.9	80	1	0	20	16	0	0	0
0	2_to_5yr	Female	Han	14	27	169	38.7	92	52	131	60	17.5	0.1	499	13.14	1.2	3.37	0.95	33.2	66	97	40	1	0	2	1	0	0	0
0	<2yr	Male	Han	14	45	148	37.2	97.6	51	107	58	103.5	21.4	234	13.05	2.2	1.73	5.71	0.01	5	99.9	50	1	0	19	5	0	0	0
0	>5_to_12_yr	Male	Han	14	44	150	38.5	99.6	80.9	166	96	41.1	16.1	713	16.19	1.5	4.11	4.17	0.21	5	99	50	1	0	17	14	0	0	0
0	<2yr	Male	Han	6	52	155	37	95.8	34	116	56	35.6	1	291	15.45	8.6	0.95	10.13	0.03	5	99.8	50	1	0	4	4	0	0	0
0	<2yr	Male	Min	14	58	156	38.2	99	45.9	111	65	49.6	3.6	433	13.61	0.8	0.84	6.8	0.14	5	99.1	50	1	0	6	6	0	0	0
1	<2yr	Male	Han	14	50	146	37.3	89.3	78.1	88	53	79	3.4	204	8.47	5.3	1.42	13.72	7.42	5	99.2	70	1	0	8	3	0	0	0
0	>5_to_12_yr	Male	Han	15	42	144	38.1	99	42	123	73	63.6	144.6	77	8.51	2.7	1.6	18.39	0.16	30	99.4	60	1	0	51	14	0	0	0
0	<2yr	Male	Han	10	57	141	37.3	94.1	46.4	113	76	49.5	5.4	310	6.37	0.9	0.96	4.29	0.37	5	99.2	45	1	0	22	2	0	0	0
1	<2yr	Female	Han	11	55	85	37.9	99.6	36.7	96	44	117.6	68.7	79	17.66	3.6	3.97	15.62	20.45	86	99.7	50	1	0	3	0	0	0	0
0	<2yr	Male	Han	10	32	149	37	89	61	89	53	30.1	6.4	526	9.82	1.7	0.77	3.9	3	5	98	21	1	0	8	4	0	0	0
0	2_to_5yr	Female	Han	14	49	161	37.9	99.8	49.6	138	73	32.4	15.6	532	14.31	3	3.35	6.94	0.15	51	99.8	40	1	1	29	29	0	1	0
0	<2yr	Female	Han	14	42	146	38.1	90	57	108	66	39.2	9.5	286	14.87	4.8	0.76	3.15	0.42	5	99	21	1	0	41	2	0	0	0
0	<2yr	Male	Han	13	63	174	39.8	98.3	44.9	164	93	31.9	11.2	692	7.95	1.9	2.18	5.11	2.7	53	99.9	50	1	0	54	14	0	0	0
0	<2yr	Female	Han	15	45	172	37.4	99	70	126	98	21.8	1.8	829	7.43	1	3.77	4.04	0.49	35	99	45	1	0	18	8	0	0	0
0	<2yr	Female	Han	14	52	171	37	97	47	103	57	29.1	153.6	411	2.78	2.1	1.44	3.96	0.15	5	99	21	1	0	10	3	0	0	0
0	>5_to_12_yr	Female	Han	10	32	150	37.1	180	35	118	81	28.8	8.7	152	12.37	0.6	4.87	4.43	3.09	71	100	60	1	1	37	1	0	0	0
0	<2yr	Female	Han	14	30	132	36.9	93.2	39.2	126	92	24.2	27.1	278	6.37	2.1	0.95	0.86	0.15	5	99.4	40	1	0	18	1	0	0	0
0	<2yr	Male	Han	15	40	172	36.9	182	48.8	139	85	24.8	18.5	4	0.06	14.4	2.92	4.31	3.64	102.21	100	60	0	1	25	0	0	1	0
0	<2yr	Female	Min	14	58	160	37.3	98.5	48.1	120	69	28.2	8.9	255	4.65	0.7	5.76	4.16	100	56	98.4	25	0	0	13	2	0	1	0
1	>5_to_12_yr	Female	Han	6	60	170	39.5	98	61.6	148	86	41.7	10.6	50	264.23	6	4.63	8.77	2.13	34	99.3	85	1	1	8	6	0	0	0
0	<2yr	Male	Han	14	60	197	38.5	99.8	47.7	122	73	42.8	14	331	23.56	4.6	1.43	19.38	12.54	49	99.9	70	1	1	96	24	0	0	0
0	<2yr	Male	Han	14	55	186	38.1	99.7	33	112	58	26.6	10.2	243	11.59	1.6	3.23	2.06	30.85	39	99.6	40	1	0	6	3	0	0	0
0	<2yr	Male	Han	11	45	186	38	96.5	70.2	121	69	86.1	30.1	664	14.15	8.4	1.86	13.1	0.06	54	99.5	55	1	1	27	16	0	1	0
0	>5_to_12_yr	Female	Han	14	47	140	37.2	96.5	47.7	166	82	51.4	7.7	649	15.8	3.2	2.14	12.25	1	12	99	40	0	0	19	4	0	0	1
0	<2yr	Female	Han	14	54	145	37.4	96.5	49	134	72	41.3	23.7	299	8.85	1.2	1.84	6.42	0.99	32	99.9	60	1	0	15	6	0	0	0
0	2_to_5yr	Female	Min	7	28	151	37.2	155	21	102	67	27.6	1	312	5.61	2.7	1.66	1.26	0.08	5	100	60	1	1	28	9	0	0	0
0	<2yr	Female	Han	14	38	192	38.2	99.8	50	138	78	76.5	20.5	152	11.78	3	1.1	17.43	41.26	11	99.7	60	0	0	30	9	0	0	0
0	<2yr	Female	Han	14	85	181	38.8	94	82	121	78	26.9	3.1	577	6.81	2.9	1.27	2.9	0.59	5	99.6	50	1	1	24	11	0	0	0
0	<2yr	Female	Han	13	45	140	37.2	99.7	52.3	127	89	27.2	2.4	549	14.43	29	0.87	3.62	2.91	5	99.9	50	1	0	15	9	0	0	0
0	<2yr	Male	Han	14	38	190	37.5	91	65	99	69	59.9	53.5	81	13.49	5.1	1.1	8.3	12.69	38	99	85	1	1	2	2	0	0	0
0	<2yr	Male	Han	14	50	169	38.8	98.8	47	116	70	51	20.7	153	15.16	1.9	3.16	6.27	1.22	5	99	50	1	0	46	4	0	0	0
0	>5_to_12_yr	Male	Han	10	45	154	38.1	99	45.1	135	85	21	15.3	599	11.37	2	1.73	5.5	0.07	5	99.9	45	1	0	17	16	0	0	0
0	<2yr	Female	Han	10	42	169	37.9	65.6	41.1	120	75	26.8	12.9	285	32.06	2.3	1.71	10.46	0.13	22	99.9	40	1	0	15	2	0	0	0
0	<2yr	Male	Han	14	59	200	39.8	97.3	99	138	100	37.3	22.1	290	41.85	3.2	6.06	15.9	7.18	74	99.8	65	1	0	74	33	0	0	0
0	<2yr	Female	Han	14	46	145	37.7	93.8	47.8	124	80	157.6	4.8	226	12.98	2.8	2.05	6.94	30.04	85	99.9	50	1	0	41	4	0	0	0
0	<2yr	Male	Han	11	55	203	39.3	97	83	157	85	42.4	143.6	390	18.44	1.3	2.3	12.98	0.56	52	99.5	40	1	0	58	16	0	1	0
0	<2yr	Male	Han	14	42	146	37.7	97.3	46	110	65	25	11.1	325	14.31	0.9	1.6	5.92	0.16	5	99.9	55	1	0	41	4	0	0	0
0	<2yr	Male	Han	14	45	152	38.3	95	43	99	69	40.3	7.5	341	4.05	0.9	1.49	7.35	11.54	5	99	21	1	0	119	1	0	0	0
0	2_to_5yr	Male	Han	14	35	198	40	99.2	39.1	133	70	25.2	1.6	408	8.92	0.7	1.43	1.39	46.86	61	99.4	29	1	0	10	1	0	0	0
0	>5_to_12_yr	Female	Han	14	46	145	37	83	59	108	78	38.6	2.6	409	15.88	1.4	3.55	7.99	0.19	5	98	21	0	0	11	0	0	0	0
0	<2yr	Male	Han	14	40	137	37	96	54	98	53	40.6	8.5	333	7.13	1.8	0.96	8.49	0.09	5	99	65	1	0	4	4	0	0	0
1	<2yr	Male	Han	10	40	156	36.3	87	45	153	88	27.4	15.7	479	20.24	9.3	1.8	1.69	1.66	5	99	21	1	0	1	1	0	0	0
0	<2yr	Female	Han	14	52	163	37	97.2	69.5	150	84	43.2	14.8	274	13.91	2.8	2.61	7.15	0.64	22	99.9	80	1	0	36	16	0	0	0
0	2_to_5yr	Male	Han	14	61	145	39.4	93.1	51	122	76	30.4	0.2	246	11.99	1.1	4.21	3.19	5.49	72	99.6	41	1	0	20	8	0	0	0
1	<2yr	Female	Han	15	32	188	38.2	87.1	58.2	101	77	33.4	12	480	29.94	2.9	1.23	3.93	0.86	21	97.6	70	1	1	3	3	0	0	0
1	<2yr	Male	Min	6	35	172	37.3	87	49	171	91	108	55.1	98	5.1	2.7	0.95	13.13	0.06	14	99	70	1	1	17	10	0	0	1
0	2_to_5yr	Male	Min	11	44	174	39.2	150	52.3	120	85	19.4	6	209	2.33	2.1	2.27	3.03	0.59	9	99	50	1	1	4	4	0	0	0
0	<2yr	Female	Han	14	38	131	37	98	41.9	112	59	36.2	16.2	120	8.69	1.8	0.82	5.74	0.08	5	98.4	50	1	0	15	2	0	0	0
0	<2yr	Female	Han	14	48	148	38.5	98.6	49	115	74	36.7	27.7	363	30.1	3.9	3.52	9.57	5.42	5	99.7	70	1	1	14	6	0	0	0
0	>5_to_12_yr	Female	Han	10	32	140	37.5	99	35	130	79	28.9	3.3	331	13.35	1.6	4.31	1.54	0.25	20	99.5	29	1	0	20	2	0	0	0
0	<2yr	Male	Han	14	48	162	38.8	91.1	42.2	140	95	19.8	176.3	123	7.93	1.6	1.11	7.13	0.06	12	99.9	45	1	0	20	3	0	0	0
0	2_to_5yr	Female	Han	14	47	164	39.4	98.9	47.6	127	80	29.5	8.4	157	11.82	1.1	1.31	3.48	65.48	121	99.8	50	1	0	23	7	0	0	0
0	<2yr	Female	Han	14	57	178	38.6	99.7	44	110	65	28.1	1.8	607	18.38	1	6.06	4.19	0.12	56	99.8	60	1	0	17	10	0	0	0
0	<2yr	Female	Han	15	45	196	38.7	99.3	67.5	108	83	26	1	625	13.55	1.9	2.2	2.26	1.5	12	99.9	75	1	0	17	12	0	0	0
1	<2yr	Female	Han	10	40	185	38.5	89.1	68.9	116	74	34	2	91	31.53	2.3	2.27	4.64	4.82	8	97.9	60	1	1	32	4	0	0	0
0	2_to_5yr	Male	Han	13	57	138	37.6	94.7	39.6	119	89	28	3.6	202	8.66	3	5.28	3.41	2.41	48	99.9	30	0	0	8	4	0	0	0
0	<2yr	Male	Han	14	55	173	40	99	93	119	89	37.2	7.7	767	17.91	1	4.2	3.68	5.58	59	99.8	50	1	0	27	17	0	0	0
0	<2yr	Male	Han	15	42	189	37.6	99	63	134	68	25.8	19.7	445	4.4	1.5	3.53	2.28	0.24	23	99	50	1	0	10	3	0	0	0
0	2_to_5yr	Female	Han	14	41	188	37.9	99	91.2	142	96	33.2	1.7	551	13.03	3.4	3.84	6.34	0.16	60	99.9	75	1	1	36	26	0	0	0
1	2_to_5yr	Female	Han	6	47	202	39.8	99	82.7	155	87	95.4	13.5	788	10.72	9.5	3.77	18.44	77.69	89	99.9	85	1	0	26	26	1	1	1
0	<2yr	Male	Han	14	55	208	39.3	98.3	61.1	110	72	50.9	10.9	391	12.23	4	2.11	6.56	0.77	43	99.9	70	1	0	38	24	0	0	0
0	<2yr	Female	Han	14	38	158	37.9	97.9	43	121	98	26.4	1.6	306	7.07	1.2	3.85	3.46	0.23	27	99.9	60	1	0	9	2	0	0	0
0	>5_to_12_yr	Female	Han	10	31	132	37.7	99	46	153	79	42.1	27.4	179	10.59	0.8	5.28	6.1	0.22	107	99.4	45	1	0	2	2	0	0	0
0	<2yr	Male	Han	14	38	169	37.8	97.6	44.4	105	69	27.8	1.1	956	25.37	1	1.61	5.26	0.69	38	99.9	50	1	0	29	5	0	0	0
1	>5_to_12_yr	Male	Han	6	32	168	39.3	78.7	40	142	85	74.3	95	400	19.55	7.3	1.68	4.35	4.91	5	99.5	40	1	0	2	2	0	0	1
0	>5_to_12_yr	Female	Min	15	30	156	38.5	97.9	70.8	126	79	47.7	4.4	641	16.91	1.2	3.01	6.21	2.6	19	99.8	80	1	0	12	8	0	0	0
0	<2yr	Male	Han	15	36	154	37.4	99.4	84.1	125	95	25.3	1	454	11.47	0.8	2.07	3.82	0.18	5	99.7	51	1	0	11	7	0	0	0
0	>5_to_12_yr	Male	Han	14	26	120	37.9	99.5	37.1	120	70	36.7	3.1	219	4.24	2.4	1.61	3.98	0.06	5	99.9	24	1	0	27	1	0	0	0
0	<2yr	Female	Han	14	56	166	37.5	96	63	115	88	22.2	2.3	681	10.99	2.5	1.66	3.13	3.63	5	99.6	21	1	0	19	7	0	0	0
1	>5_to_12_yr	Male	Han	10	32	134	36.8	289	42.7	118	77	40.9	6.1	393	7.6	6.6	1.29	3.63	0.15	5	99.8	35	1	0	52	1	0	0	0
0	>5_to_12_yr	Male	Han	15	25	102	38	99.4	35	128	76	45.6	7.8	243	7.57	0.9	0.74	3.31	0.42	5	99.5	21	1	1	39	1	0	0	0
1	<2yr	Male	Han	13	45	160	37.2	54	44.7	105	58	37	125.7	75	10.55	9.7	2.26	2.22	1.49	5	88.3	70	1	0	11	1	0	1	0
0	<2yr	Female	Han	14	62	199	37.6	97	90	113	79	28	2.1	618	6.82	2.7	3.16	3.47	0.66	5	99	40	1	0	12	12	0	0	0
0	2_to_5yr	Male	Han	14	32	150	39.4	76	70	86	53	43.8	1.1	200	7.87	1.9	3.74	6.58	36.59	110	99	60	1	1	1	1	0	0	0
0	<2yr	Female	Han	14	60	186	38.2	92	97	99	85	28.6	16.2	622	5.66	1.6	2.54	3.18	0.65	5	99.9	40	1	0	18	10	0	0	0
0	>5_to_12_yr	Male	Min	15	32	127	37.3	84	38	138	88	60.6	11.3	317	14.38	3.2	3.09	8.1	0.12	5	99.9	40	1	0	10	2	0	0	0
0	2_to_5yr	Male	Han	14	45	174	38.3	214	47	122	68	25.8	1	668	22.58	1.5	5	1.82	1.07	20	99	50	1	0	3	1	0	0	0
1	<2yr	Female	Han	6	34	155	39	99	41	140	81	31	4.8	446	18.5	7.2	1.68	7.6	0.26	26	99.9	60	1	0	12	12	0	1	0
0	<2yr	Female	Han	14	56	176	39	99.2	53.6	134	96	79.3	3.9	337	13.99	1.1	1.42	6.16	0.84	21	99.8	55	1	0	22	10	0	0	0
0	<2yr	Female	Han	14	55	180	38.2	97	64.8	120	71	32.7	13	414	18.44	0.7	2.17	4.5	0.72	22	99.9	70	1	1	52	14	0	0	0
0	>5_to_12_yr	Male	Han	14	35	147	38.5	86.5	42	174	91	31.5	0.8	268	7.4	1.5	2.71	3.07	0.83	5	99.2	50	1	0	11	4	0	0	0
0	<2yr	Male	Han	14	42	160	37.7	84	47	114	73	90	23.4	387	11.97	1.9	1.26	6.99	4.68	30	99.8	21	1	0	29	6	0	0	0
1	<2yr	Male	Han	10	30	183	39.7	61.5	45.7	105	72	25.4	1.5	112	4.85	2.4	1.8	1.19	6.36	18	94.9	80	1	0	5	1	0	0	0
0	<2yr	Male	Han	15	35	150	37.1	46	69	107	79	26.6	7.3	42	6.35	1.6	1.93	4.68	0.17	5	82	80	1	0	4	2	0	0	0
0	<2yr	Male	Han	10	41	162	38.8	99	47	117	64	25.1	10.4	167	3.97	1.2	0.43	2.16	0.11	5	99	25	1	0	46	2	0	0	0
0	2_to_5yr	Female	Han	14	49	158	38.1	95.9	54	142	98	18.9	2.5	256	9.47	2.5	2.07	1.84	0.56	5	99.9	50	1	0	13	4	0	0	0
0	2_to_5yr	Female	Han	11	48	155	39	99.9	45	124	73	29.3	14.2	914	13.93	1.1	5.24	4.5	3.74	37	99.9	45	1	1	59	14	0	0	0
1	<2yr	Male	Han	6	55	175	36.9	121	81.6	118	83	53.4	45.5	86	0.53	5.7	0.5	6.4	0.16	18	99.3	40	1	0	3	0	0	1	0
0	<2yr	Female	Han	11	60	183	38.2	99	49	140	78	22.4	4.7	491	22.69	1.3	1.93	4.37	0.13	20	99.5	75	1	0	22	13	0	0	0
0	<2yr	Male	Han	13	34	126	37	64.2	42.8	128	93	25.9	1.7	385	5.81	3.7	1.09	1.65	0.01	5	92.3	35	1	0	57	1	0	0	0
0	<2yr	Male	Han	14	53	164	37.6	96	75	136	87	25	1	622	5.98	1.3	1.26	3	0.04	5	99.9	45	1	1	51	10	0	0	0
0	<2yr	Female	Han	14	55	178	38.3	94.2	73.6	128	67	150.2	10.7	450	18.05	1.2	1.53	10.8	4.55	40	99.9	50	1	1	61	16	0	0	0
0	<2yr	Male	Han	14	65	178	37.8	93	65	129	91	34	32.7	336	12.19	1.2	3.06	3.15	0.1	10	99.7	40	1	0	24	23	0	0	0
0	<2yr	Male	Han	14	52	175	39.6	98	73	132	91	48	7.2	1001	19.93	1.2	2.81	11.19	8.73	5	99.8	90	1	0	37	24	0	0	0
0	>5_to_12_yr	Male	Han	7	36	138	39.4	82	40	126	86	88.7	9.3	299	5.32	3.9	2.33	9.22	0.15	28	99.4	21	1	1	18	5	0	0	0
1	2_to_5yr	Male	Han	14	30	172	39.7	58	89.7	121	85	41.8	1	264	7.73	1.2	1.84	5.79	46.09	92	98	60	1	0	1	1	0	0	0
0	2_to_5yr	Male	Han	10	41	165	38.5	98	48.6	134	100	25.2	8	644	16.81	3.4	4.63	5.74	1.03	16	99.2	35	1	1	51	15	0	0	0
0	<2yr	Female	Han	14	43	172	38	97.9	40.8	129	74	22.5	19.6	287	12.17	2.1	1.74	4.61	0.09	20	99.9	70	1	0	22	8	0	0	0
0	<2yr	Male	Han	15	46	160	37.2	94.7	43	110	68	28	2.4	268	5.96	0.8	2.02	1.37	0.26	5	99	21	1	0	9	2	0	0	0
0	>12_to_18_yr	Female	Han	14	25	96	38.9	94.8	38.5	140	83	40.8	1.4	59	2.17	3.8	2.06	1.91	0.04	5	99.7	25	0	0	30	1	0	1	0
0	2_to_5yr	Female	Han	14	51	138	38.8	93	48	122	72	52.7	108.1	50	2.46	2.1	0.62	10.53	0.31	32	99	21	1	1	27	5	0	1	0
0	>12_to_18_yr	Female	Han	15	51	128	38.6	99.7	36.9	121	70	35	1.5	449	10.8	0.6	4.11	2.45	0.08	15	99	21	1	1	29	2	0	0	0
0	<2yr	Male	Han	10	39	144	38.4	62.3	43	100	64	21.9	5.3	341	8.01	1.3	0.95	3.23	0.49	5	98	21	1	0	12	1	0	0	0
1	2_to_5yr	Male	Han	6	57	160	39.5	98.3	52	129	66	174.8	213.6	150	12.47	9.8	1.99	11.32	10.88	5	99.6	45	1	0	3	3	0	0	1
0	<2yr	Male	Han	14	57	162	37.5	94.3	50.5	116	74	26	1.8	372	4.34	1.7	1.25	8.01	0.13	19	99.7	65	1	1	21	17	0	0	0
0	<2yr	Female	Han	14	56	169	37.7	89	81	130	90	23	8.4	203	15.23	1.6	1.1	4.9	0.07	9	99.7	40	1	0	44	6	0	0	0
0	<2yr	Male	Han	7	49	158	37.2	99.1	45.5	108	67	27	3	715	11.47	1.5	2.27	1.28	0.15	5	99.9	45	1	0	15	6	0	0	0
0	>5_to_12_yr	Male	Han	10	29	121	38.5	94.2	46.8	165	82	46.2	2.5	413	21.15	1.7	1.86	7.52	0.86	9	99.8	40	1	0	27	7	0	0	0
0	<2yr	Male	Han	15	42	171	38.1	203	30	107	62	41.3	8.7	240	15.08	1.3	2.05	6.54	0.27	22	100	70	1	0	13	3	0	0	0
0	<2yr	Male	Han	14	48	156	37.5	95.3	47.2	157	85	77.5	8.8	166	10.27	1.5	1.51	3.53	0.23	5	99.8	70	1	0	24	5	0	0	0
0	<2yr	Male	Han	14	40	153	38.8	97.2	52.5	140	82	42.9	15.6	349	8.65	1.6	2.11	15.97	2.23	19	99.7	70	1	0	26	17	0	0	0
0	<2yr	Male	Han	14	56	155	37.7	96.3	50.7	123	81	40.4	1	142	11.22	0.8	1.46	2.11	0.09	5	99.8	30	0	0	10	2	0	0	1
0	2_to_5yr	Female	Han	11	53	140	37.6	95.1	44.6	127	87	70.7	1	119	12.45	3.7	1.53	11.2	1.35	5	99.8	50	1	0	10	6	0	0	0
0	<2yr	Female	Han	10	49	166	38	75.1	53.4	129	79	27.3	3.3	429	10.38	1.7	3.3	3.04	0.1	41	96.4	57	1	0	18	1	0	0	0
0	<2yr	Female	Han	14	48	167	37.2	97	49.2	130	71	40.8	13.4	360	8.38	1.5	2.43	5.94	0.37	17	99.7	50	1	1	35	5	0	0	0
0	2_to_5yr	Male	Han	14	44	139	38.6	98.1	48.4	129	75	41	10.4	185	17.32	1.2	2.74	2.98	0.54	63	99.6	50	1	0	28	4	0	0	0
0	<2yr	Male	Han	10	50	163	38.9	88.7	36.3	120	55	20.1	26.4	161	7.24	0.7	3.28	3.69	33.78	76	99.8	40	0	0	13	2	0	0	0
0	2_to_5yr	Male	Han	14	54	171	38.3	157	28.1	114	45	317	14	167	8.18	1.7	2.88	35.4	87.85	5	100	35	1	1	13	5	0	0	1
0	>5_to_12_yr	Male	Han	15	60	165	39.2	97.7	51.7	142	93	33.8	5.8	304	7.78	2	3.29	7.91	11.5	35	99.8	80	1	0	18	11	0	0	0
0	<2yr	Male	Han	14	53	178	39.7	99	96	126	78	32.1	1	479	47.28	2.9	4.3	3.67	1.37	26	99.6	60	1	1	69	60	0	0	0
0	<2yr	Male	Han	10	55	170	37.5	96	50	134	81	63.8	14.3	423	29.2	2	3.77	23.35	14.63	46	99.6	40	1	0	18	9	0	0	0
0	>5_to_12_yr	Female	Han	14	74	163	38.7	99	45	196	95	599.9	1.2	404	13.66	3.4	3.74	19.25	22.02	12	99	40	1	0	18	4	0	0	1
0	>5_to_12_yr	Female	Han	14	47	168	38.2	99.8	64	148	83	28.8	9.2	494	13.82	3.6	4.86	6.53	3.94	37	99.8	45	1	1	42	42	0	0	0
0	>12_to_18_yr	Female	Han	15	71	166	39.1	92	65	143	91	83	34.5	515	35.68	2.7	8.96	12.9	1.62	157	99.8	90	1	0	31	20	0	1	0
0	<2yr	Male	Han	14	55	150	37.9	91	58	126	78	26.2	1	560	12.32	2.3	1.8	5.83	0.1	5	99	60	1	1	30	13	0	0	0
0	<2yr	Male	Han	15	40	142	38	99	60	121	79	20.1	133.3	198	7.74	1.1	1.22	7.49	0.95	21	99.7	40	1	0	58	6	0	0	0
1	>5_to_12_yr	Male	Han	6	39	165	39.3	56.4	43	104	71	29.4	0.5	389	2.45	4.7	2.07	3.29	21.97	43	88.3	100	1	1	3	1	0	1	0
0	2_to_5yr	Female	Han	10	50	158	40.4	98.9	66.5	144	89	31.1	1.3	281	9.01	3.3	2.17	3.4	2.26	20	99.8	58	1	0	30	11	0	1	0
0	<2yr	Male	Han	14	64	170	37.2	99.2	65.5	127	91	27.5	1	702	13.06	2.4	4.87	2.8	12.11	21	99.9	45	1	1	14	10	0	0	0
1	<2yr	Male	Han	14	52	185	37.6	49	59	97	56	16.5	1.6	194	4.33	1	1.94	4.29	1.2	29	84	21	1	1	9	3	0	0	0
0	2_to_5yr	Male	Han	14	45	182	39	99	48.9	168	69	69.4	10.8	295	21.66	3.1	2.08	20.29	25.84	49	99.2	50	1	0	31	11	0	0	0
0	<2yr	Female	Han	10	38	148	37.6	97.7	52.7	132	77	24.9	42.2	118	10.49	1.4	1.97	12.22	0.33	56	99.7	40	1	0	24	6	0	0	0
0	>5_to_12_yr	Male	Han	14	52	157	37.8	93	99	139	89	24.3	1.9	358	7.43	2.4	1.42	7.85	0.07	33	99.9	55	1	1	18	10	0	0	0
0	<2yr	Male	Han	14	66	200	40	98	74	156	87	29.6	3.2	489	19.12	2.8	2.22	3.54	9.98	78	99.9	45	1	1	35	34	0	0	0
1	>5_to_12_yr	Female	Han	11	30	160	38.2	97.8	54.5	187	91	88	30.8	48	5.15	6.4	5.27	17.34	10.78	112	99.7	80	1	0	64	6	0	1	1
0	>5_to_12_yr	Male	Han	14	38	169	39.6	98.6	59.1	134	99	34.4	13.3	269	9.17	1.4	2.02	4.49	0.25	57	99.8	60	1	0	37	10	0	1	0
0	>12_to_18_yr	Female	Han	7	40	161	40.2	175	36	143	92	79.1	38.6	869	34.2	8.2	1.8	18.71	65.59	77	100	60	1	1	38	38	0	1	0
0	<2yr	Female	Han	7	40	180	38.8	98.6	43	138	89	31.5	17.6	932	16.63	8.2	4.75	4.49	1.24	72	99.9	50	1	1	18	18	0	0	0
0	<2yr	Female	Han	13	56	215	39.4	93	62.2	113	68	96.4	18.7	371	21.08	2.3	1.59	6.5	2.72	54	99.7	40	1	1	32	19	0	0	0
0	>12_to_18_yr	Male	Han	6	48	185	40.2	99.7	55.4	165	93	116.9	5.7	342	11.99	3.3	2.07	12.92	5.13	61	99.9	80	1	0	19	17	0	1	0
0	>5_to_12_yr	Female	Han	11	32	143	37.6	59	47	120	85	50.7	1.2	281	11.06	6.9	1.44	3.79	0.06	5	99	21	1	0	13	3	0	0	0
0	2_to_5yr	Male	Han	10	45	178	39.1	98.8	74.4	136	76	62	26.7	280	13.12	1.4	5.89	12.4	100	93	99.9	40	1	1	88	11	0	0	1
0	2_to_5yr	Male	Han	15	40	169	39.6	99.9	70.1	137	79	52.9	30.2	540	20.67	1.3	4.61	8	11.87	113	99.9	50	1	1	27	16	0	1	0
0	<2yr	Male	Han	10	60	179	39.1	97	60	157	88	59.2	165.3	373	28.5	9.7	2.42	6.64	99.48	83	99.9	50	1	1	58	31	0	1	1
0	<2yr	Male	Min	10	59	171	37.5	98.7	83	124	76	43.9	14.9	333	11.86	2.6	2	4.32	0.02	26	99.9	65	1	0	33	14	0	0	0
0	<2yr	Female	Han	14	45	210	39.2	99	81	149	97	40.8	22.1	366	13.02	3.6	4.32	4.65	0.05	87	99.9	50	1	0	23	23	0	0	0
1	<2yr	Female	Han	14	35	206	37.6	82.2	69.8	101	59	20.2	2.2	763	127.48	6.7	4.32	2.25	0.26	5	96.2	55	1	1	3	1	0	1	0
0	<2yr	Male	Han	14	42	178	37.7	96.2	62	122	74	25.2	3.1	627	7.18	1.2	1.54	1.09	0.05	5	99	45	1	0	14	3	0	0	0
0	<2yr	Male	Han	13	70	180	37.8	151	21	108	71	35.5	6.6	360	16.47	2.1	3.21	4.07	9.03	139	99	60	1	0	43	16	0	0	0
0	2_to_5yr	Male	Han	15	35	115	38.4	135	37	123	86	18.6	1	81	10.92	0.8	2.97	2.44	1.1	55	99	60	1	0	37	1	0	0	0
0	>12_to_18_yr	Female	Han	15	39	142	37.9	93	44	130	89	52.9	13.4	280	19.29	1.9	3.48	6.22	0.06	43	99	45	1	0	9	5	0	0	0
0	<2yr	Female	Han	14	48	168	37.9	99	53	112	71	79.6	2.6	375	19.99	1.4	1.89	3.74	1.31	22	99.4	38	1	0	32	5	0	0	0
0	2_to_5yr	Male	Han	14	55	180	38.8	98.8	66.1	160	99	59.7	11.5	431	8.56	1.9	3.7	12.52	4.58	34	99.9	80	1	1	22	13	0	0	1
0	<2yr	Female	Han	14	48	160	38.5	87.3	35.5	112	75	18.3	1	154	6.46	1.2	1.72	3.57	10.35	5	99.2	40	1	0	10	4	0	0	0
1	<2yr	Male	Han	6	28	195	38.6	50	63	86	64	52.5	50.4	129	23.78	9	1.74	10.15	39.4	65	96.1	45	1	0	1	0	0	1	1
0	<2yr	Male	Han	15	47	133	38.3	91.8	47.5	146	87	50.2	6.1	279	14.19	1.2	1.59	3.94	0.23	20	99.8	40	1	0	25	4	0	0	0
1	2_to_5yr	Female	Han	10	25	145	38.4	99.5	50.5	146	98	77.6	6.5	593	10.48	3.1	6.92	8.09	24.01	19	99.9	40	1	0	22	22	0	0	0
0	<2yr	Female	Han	11	33	197	37	97	83.5	95	60	64.4	55.4	61	5.48	7	3.09	8.3	19.01	81	99.7	78	1	0	4	4	0	1	0
0	<2yr	Female	Min	14	45	179	38.2	95	47	112	67	22.9	1	830	8.67	0.7	3.06	2.1	1.88	5	99.1	65	1	0	16	8	0	0	0
0	<2yr	Female	Han	14	33	157	38.8	95	64	100	65	28.5	2.7	370	8.52	1.5	1.26	2.31	0.32	5	98	45	1	0	8	8	0	0	0
0	>5_to_12_yr	Male	Han	6	30	121	37	88.8	28.6	132	82	26.2	3.3	153	13.47	1.2	3.36	2.05	8.62	53	99.9	50	1	1	4	1	0	0	0
0	>5_to_12_yr	Male	Han	14	37	142	39.7	96	53	175	69	564.5	5.6	507	32.58	1.5	4.16	18.09	2.02	26	99.6	85	1	0	35	4	0	0	1
0	<2yr	Female	Han	14	53	146	38.9	83	49	126	89	25	6.4	409	10.45	1.2	1.38	2.81	0.1	5	97	21	1	0	52	13	0	0	0
0	<2yr	Female	Han	14	45	165	37	98.4	61	110	67	33.6	14.1	552	17.58	2.4	2.59	6.03	0.06	5	99.6	70	1	0	28	14	0	0	0
0	<2yr	Male	Han	14	41	190	37.6	216	40.5	115	74	21.6	2.5	375	12.76	1.2	2.76	2.46	39.88	62	99.9	45	1	1	28	5	0	0	0
1	>12_to_18_yr	Male	Han	6	28	158	39.6	93.8	54.4	144	81	305.6	15.1	255	33.47	9.4	4.3	6.72	45.75	163	99.8	70	1	0	7	6	0	1	0
1	<2yr	Male	Han	10	35	180	37.3	84.2	73.6	84	54	43.7	79.9	124	4.38	6.5	0.75	5.43	1.83	36	99.7	85	1	0	17	3	0	1	0
0	>5_to_12_yr	Female	Han	11	28	140	37.5	96	44.3	145	71	272.2	13.6	59	18.72	0.8	1.53	31.88	1.3	5	99.6	50	1	0	8	2	0	0	0
0	<2yr	Male	Han	14	49	179	37	94	36	100	68	27.4	1.1	343	5.81	1.1	1.23	4.42	11.54	5	98	21	1	0	26	1	0	0	0
0	>12_to_18_yr	Male	Han	14	28	126	38.2	92	39	137	90	459.4	21.2	43	5.83	1.5	7.47	41.31	100	122	97	21	0	1	32	8	0	1	0
1	<2yr	Female	Han	6	39	182	39.8	93.7	97	142	81	25.6	3.8	317	8.23	1.4	2.11	3.43	21.31	32	99.2	40	1	1	8	8	0	0	0
0	<2yr	Female	Han	11	52	200	38.9	177	41	116	68	22.9	15	316	8.27	1.7	2.16	2.61	36.72	98	100	60	1	0	37	8	0	1	0
0	<2yr	Male	Han	14	40	144	37	97.3	51	86	60	56	4.3	69	9.14	2.7	2.29	10.4	0.23	25	99.4	40	1	0	9	4	0	0	0
0	<2yr	Male	Han	14	45	172	36.9	96.7	47.7	119	75	25.7	31.4	279	2.19	1.6	2.27	1.29	0.07	5	99.7	45	1	0	29	3	0	0	0
0	>5_to_12_yr	Female	Han	7	25	116	37.3	218	44.2	123	86	33.4	3.2	310	5.97	0.8	2.21	4.29	2.9	5	99.8	30	0	0	2	2	0	0	0
0	2_to_5yr	Female	Han	10	38	160	40	97.8	50.3	122	77	32.9	3.4	569	12.86	3.1	5.49	5.43	0.24	31	99.9	45	1	0	14	13	0	0	0
0	<2yr	Male	Han	14	48	214	38.7	99	65	133	86	26.8	3.3	510	7.58	1.1	4.21	4.17	3.14	14	99.4	60	1	0	17	10	0	0	0
0	<2yr	Male	Han	14	52	201	37.6	87	42	100	60	21.2	9.6	314	9.48	1.9	1.18	2.11	2.17	5	99	21	1	0	10	5	0	0	0
0	<2yr	Male	Han	10	45	161	38.9	204	72	142	80	71.2	12.3	234	12.47	0.7	1.59	4.83	1.92	38	99	70	1	0	37	7	0	0	0
0	2_to_5yr	Male	Han	13	54	177	38.8	89	39.8	125	87	36.2	16.3	207	9.34	1.2	5.98	6.9	100	86	98.4	29	1	0	24	4	0	0	0
0	<2yr	Male	Han	14	66	127	37.3	67	58.4	127	93	47.9	30.6	446	13.87	1.1	2.74	4.38	0.12	16	93.2	70	1	0	26	10	0	1	0
0	<2yr	Male	Min	14	47	158	37.6	97.9	52.7	120	84	20.6	1	981	26.92	1.6	6.84	2.97	12.76	121	99.7	70	1	1	11	8	0	0	0
0	<2yr	Male	Han	10	36	167	37.3	99	61.9	143	80	96	9.1	231	17.3	1.4	1.6	6.67	48.7	38	99.9	45	1	0	38	7	0	0	0
0	2_to_5yr	Female	Han	7	55	182	40	92.7	98	121	91	29.2	1.2	282	8.29	6.8	1.97	1.33	48.77	41	99	60	1	0	18	12	0	0	0
0	>5_to_12_yr	Male	Han	6	60	163	37.4	400	42.9	142	94	19.1	25	337	0.58	7.2	2.93	3.48	1.05	20	100	70	1	1	58	1	0	1	0
0	2_to_5yr	Male	Han	13	45	160	37.9	99	67.8	137	97	65	98	129	14.57	3.2	3.68	30.86	22.72	117	99.9	70	1	0	98	15	0	0	1
0	2_to_5yr	Male	Han	14	55	171	39.4	99.5	77.8	197	98	44.9	23.1	526	28.37	3.4	3.08	10.79	80.76	58	99.9	45	1	0	140	41	0	0	0
0	2_to_5yr	Female	Min	7	60	189	40.1	98.3	48	147	89	22	6	736	7.93	2	3.52	4.4	8.57	31	99.9	60	1	1	37	28	0	0	0
0	2_to_5yr	Female	Han	14	37	150	37.8	97.7	56.5	131	82	45.6	10.2	138	12.81	2.5	3.45	6.53	1.48	49	99.6	55	1	0	47	7	0	1	0
0	2_to_5yr	Male	Han	14	49	170	39.1	97.8	61.3	133	84	51.9	12.4	405	17.54	3.2	1.78	8.28	73.75	15	99.5	75	1	0	20	11	0	1	0
0	2_to_5yr	Female	Han	6	25	144	35.2	42	42	93	55	46.4	1	263	5.58	3.9	0.75	10.69	100	34	99.8	21	1	0	0	0	0	1	0
0	<2yr	Male	Han	14	57	172	37.5	98.4	63.4	115	77	45.1	27	201	3.97	1.2	1.35	5.56	0.03	5	99.9	55	1	0	30	9	0	0	0
0	<2yr	Male	Han	14	50	163	37.5	85	51	113	64	141.4	18.4	119	8.81	1	1.32	1.55	0.24	5	99	50	1	0	31	5	0	0	0
1	<2yr	Female	Han	6	65	169	38.5	78.3	50	93	59	29.3	145.7	207	13.62	9.7	0.58	1.51	3.34	5	99.8	81	1	0	11	1	0	1	0
0	<2yr	Male	Han	11	50	210	38.6	96.4	43.9	133	91	49.4	41.8	425	14.35	8.2	2.24	4.74	11.65	5	99.8	52	1	0	52	13	0	1	1
0	>12_to_18_yr	Female	Han	10	38	124	37.5	99.1	49	138	83	52.2	10.9	66	9.17	2	2.74	6.4	0.12	54	99.4	30	1	0	36	5	0	0	0
0	<2yr	Male	Han	14	60	150	37.1	95	63	89	57	41.3	14.8	344	4.18	3.1	3.16	4.79	0.07	19	99	21	1	0	36	8	0	0	0
0	<2yr	Female	Han	14	65	220	38.2	113	39	138	86	56.6	11.3	181	12.02	1.6	0.78	5.57	7.05	5	98	60	1	0	26	5	0	0	0
1	>5_to_12_yr	Female	Han	6	30	215	39.6	99.8	45.8	171	97	88.4	16.9	197	13.08	5.2	4.44	5.19	0.13	111	99.8	70	1	0	11	11	0	1	0
0	>12_to_18_yr	Female	Han	13	55	140	38.5	97	18	137	85	632.6	9.6	100	19.77	1.3	4.94	32.34	100	50	97	21	1	0	32	13	0	1	0
0	<2yr	Male	Han	14	48	164	38	94.4	63.5	126	89	255	10	567	26.94	2.4	2.37	9.57	1.36	29	99.9	40	1	0	30	11	0	0	0
0	<2yr	Female	Han	14	36	180	38.7	77.5	62	139	75	62.3	15.1	170	7.34	1.3	1.56	7.69	0.07	5	99.4	21	1	0	22	5	0	0	0
0	2_to_5yr	Male	Han	14	45	154	38.9	94.9	41.9	144	86	74	19.7	195	13.08	1.2	1.81	18.14	2.98	71	99.9	55	1	0	22	5	0	1	0
0	<2yr	Male	Han	14	54	174	38.2	90.9	62.2	119	75	32.5	5.3	425	9.42	1.5	1.34	1.76	1.95	26	99	60	1	0	7	6	0	0	0
0	>5_to_12_yr	Female	Han	14	38	152	40	96	49.6	137	87	31.7	1	495	19.75	1.8	4.32	3.94	6.25	47	99	70	1	0	14	11	0	0	0
0	<2yr	Female	Han	14	41	144	38.5	72.5	41	130	71	29	2.5	298	3.1	1.3	2.27	4	1.7	5	99.4	40	1	0	37	1	0	0	0
1	<2yr	Female	Han	6	28	162	37.8	93	96	128	81	31.8	3.9	130	12.51	1.9	2.74	4	1.87	26	99.9	50	1	0	7	6	0	1	0
0	<2yr	Male	Han	14	42	180	37.6	68.7	64.7	106	71	65.3	10.1	530	25.13	3.4	3.29	9.53	26.83	36	91.5	80	1	0	28	13	0	0	0
1	>5_to_12_yr	Female	Han	10	25	230	39.4	92	39	131	75	37.4	21.2	242	12.51	4.5	2.85	6.05	100	8	98.4	50	1	0	1	1	0	1	0
0	<2yr	Female	Han	10	49	168	38.5	90	65	118	70	76.7	17	180	15.35	1.7	1.58	4.73	2.76	5	99	45	1	0	42	7	0	0	0
0	<2yr	Male	Han	14	69	169	38.9	97	54	145	80	161.8	43.5	196	16.88	4.2	5.89	20.5	7.97	150	99.4	50	1	0	25	13	0	0	1
0	>12_to_18_yr	Male	Han	14	24	129	37.4	202	39	141	67	67.6	20.4	291	11.71	3.6	1.8	3.57	0.04	13	99.4	25	1	0	9	0	0	0	0
0	<2yr	Female	Han	14	43	140	38	99.7	59.6	115	70	28.9	10	647	20.59	0.9	2.85	5.58	0.06	28	99.9	50	1	0	37	15	0	0	0
0	<2yr	Male	Han	14	65	185	39.1	99.9	68	120	90	31.9	2.2	626	22.08	1.1	2.97	2.64	0.89	5	99.9	50	1	1	27	14	0	0	0
0	<2yr	Male	Han	15	41	190	39.6	92	60	130	84	23	2	299	8.52	0.7	4.32	2.7	2.47	11	99	45	1	0	7	3	0	0	0
0	2_to_5yr	Male	Han	14	45	166	38.5	99.2	55	145	93	33.6	2.1	610	16.05	2.1	6.63	7.49	5.21	10	99.9	45	1	0	96	47	0	0	0
0	<2yr	Male	Han	11	35	144	37	36	38	83	50	30.3	96	254	13.14	9.9	0.96	4.27	25.52	5	99	21	0	0	1	1	0	0	0
0	<2yr	Female	Min	14	50	165	37.3	99.9	60.3	117	87	46.5	13.4	433	19.46	2.3	2.42	4.49	0.71	31	99.8	50	1	1	39	21	0	0	0
0	2_to_5yr	Female	Han	14	32	151	38	93.9	33.8	121	91	35.5	6.2	592	16.39	0.8	5.14	5.73	12.54	52	99.8	40	0	1	49	1	0	0	0
0	>5_to_12_yr	Female	Han	14	41	168	38	95.6	33	133	90	30.8	9.7	394	5.52	3.4	2.45	6.76	1.09	99	99.7	40	0	1	37	4	0	1	0
0	>5_to_12_yr	Female	Han	11	49	168	38.7	99	46	151	100	122.6	66.9	119	15.3	7.7	6.63	21.04	75	203	99.9	70	1	0	86	13	0	1	1
0	<2yr	Female	Han	14	44	136	37	97	52	141	81	19.3	85.1	69	15.52	2.1	1.27	7	2.66	36	99.3	50	1	0	33	6	0	0	0
1	>5_to_12_yr	Female	Han	14	48	197	39.1	99	66.2	178	94	77.1	11.2	219	16.45	7.2	4.98	6.14	0.53	67	94.1	90	1	0	3	3	0	1	0
0	>5_to_12_yr	Female	Han	11	40	167	41.5	99	54	139	93	24.5	5.1	458	8.3	1.1	2.53	5.01	13.44	59	99.6	60	1	1	21	13	0	1	0
0	2_to_5yr	Female	Han	7	58	153	37.6	99.3	44.8	135	87	31.3	2.5	864	16.29	2.2	2.97	2.42	0.08	5	99.9	50	1	0	591	42	0	0	0
0	<2yr	Male	Han	15	38	160	39	95.2	53	122	87	22.3	3.7	498	4.43	1.2	1.41	2.2	0.03	5	99.8	45	1	0	8	5	0	0	0
0	2_to_5yr	Male	Han	14	33	145	37	189	47	115	79	27.6	0.1	618	17.97	1.6	1.8	4.74	2.6	5	99.1	30	0	0	21	2	0	0	0
0	<2yr	Male	Han	10	45	185	37.6	99.9	47.5	115	68	62	20.1	98	10.4	4	1.11	3.04	0.15	5	99.8	50	1	0	29	3	0	0	0
0	<2yr	Male	Han	14	32	174	38.9	91.4	32	105	61	18.1	1	341	5.49	0.6	3.85	1.03	31.27	20	99.8	30	0	0	9	2	0	0	0
0	<2yr	Male	Han	10	46	163	37.1	97.6	45.7	149	93	92.1	7.5	318	15.39	0.9	2.31	7.51	0.66	14	99.6	55	1	0	20	3	0	0	0
1	2_to_5yr	Male	Han	11	34	225	39.8	62.6	42.2	134	92	41	0.6	567	29.26	3.4	2.91	2.32	0.63	5	92.1	80	1	0	1	1	0	1	0
0	<2yr	Male	Han	11	48	145	37.1	95.6	45.4	127	89	43.7	1	387	5.83	2.6	2.54	9.22	1.73	31	99.5	50	1	0	29	7	0	0	0
0	<2yr	Male	Han	14	45	166	36.8	91	57	101	75	25.2	15.8	317	3.24	2.6	2.2	7.08	0.04	5	99	40	1	0	11	5	0	0	0
0	2_to_5yr	Female	Han	14	42	165	38.2	97.5	29	146	89	62.6	52	218	8.19	1.1	2.05	8.37	4.16	42	99.8	45	1	0	19	3	0	0	0
0	<2yr	Male	Han	10	35	136	37	179	35.4	104	63	24.6	1	257	8.32	1.6	1.17	2.66	0.22	5	100	40	1	0	19	0	0	0	0
0	<2yr	Male	Han	14	74	203	38.4	99.9	87.5	129	92	32	2.9	878	61.05	6.3	7.5	5.11	0.09	110	99.9	65	1	0	42	36	0	0	0
0	<2yr	Female	Han	14	36	180	39.1	98.4	87.2	138	85	50.1	9.6	243	13.72	5.4	1.84	5.66	0.03	8	99.7	80	1	0	41	41	0	0	0
0	<2yr	Female	Han	14	41	169	38.3	99.5	43.1	121	78	44.4	7.6	223	13.32	1.6	1.26	3.62	0.09	5	99.8	45	1	0	22	3	0	0	0
0	2_to_5yr	Male	Min	6	34	126	37.9	205	52.1	135	90	34.7	5	509	27.83	2.3	2.78	5.72	0.32	50	100	45	1	0	42	35	0	0	0
0	<2yr	Female	Han	14	42	162	38.1	99	50	121	74	36.6	1.7	574	19.64	1.4	1.42	6.32	4.02	10	99.6	50	1	1	29	8	0	0	0
0	>5_to_12_yr	Female	Han	14	42	142	39.3	70	58	129	78	51.4	28.4	222	8.82	3.7	3.08	6.71	7.85	48	94	21	1	0	34	6	0	0	0
0	>5_to_12_yr	Male	Han	14	48	163	38.4	150	43.5	140	81	197.1	28	409	35.79	3.7	7.13	13.15	100	118	99.7	60	0	0	18	3	0	1	0
0	2_to_5yr	Female	Han	14	46	172	39.5	99.5	61	115	83	22.5	14.1	212	79.08	5.8	1.24	4.73	20.26	47	97.9	21	1	0	24	14	0	0	0
0	<2yr	Male	Han	14	37	156	36.5	78	40	112	81	30.4	1.1	292	6.44	1	1.09	4.14	0.13	5	95	21	1	0	32	1	0	0	0
0	<2yr	Male	Han	15	43	169	37	99	78	121	68	23.8	1.9	303	12.04	6	1.78	2.06	0.22	5	99.9	42	1	1	19	9	0	0	0
1	<2yr	Female	Min	14	42	205	39.6	99.9	72	94	76	25.3	2.5	623	27.05	6	3.79	3.65	66.83	41	99.9	99	1	0	14	14	0	0	0
0	<2yr	Male	Han	13	53	188	37.8	103	56.1	113	84	22.3	2	262	7.36	1.7	4.52	2.83	45.98	79	99	21	0	0	9	3	0	0	0
0	<2yr	Male	Han	11	35	189	36.8	99	35	112	73	17.9	2	49	9.76	1.2	1.12	0.71	0.19	5	93	21	1	1	2	2	0	0	0
0	<2yr	Male	Han	14	47	159	36.8	98.3	79	106	63	20.4	4.9	601	12.33	1	1.71	2.6	0.06	5	99.3	50	1	1	24	5	0	0	0
0	<2yr	Male	Han	11	45	176	38	95	62	101	60	29.2	149.2	173	6.57	1.9	1.29	4.01	5.27	38	99	30	1	0	31	5	0	0	0
0	>12_to_18_yr	Male	Han	15	32	131	36.9	90	34	138	85	52	14.9	355	8.16	1.8	2.87	3.66	0.33	5	97.8	29	0	0	30	3	0	0	0
0	<2yr	Female	Han	14	55	175	38.5	97.1	50.8	117	86	35.7	9.6	530	20.53	1.1	2.69	5.65	0.34	48	99.7	60	1	0	17	10	0	0	0
0	>12_to_18_yr	Male	Han	15	28	170	37.9	86.8	38	130	89	65.8	91.6	504	12.26	7.1	1.4	4.83	1.23	10	97	40	1	1	7	1	0	0	0
0	<2yr	Female	Han	14	48	173	39	99.4	72.9	117	89	84.6	10.2	405	14.7	1.5	2.01	4.92	0.3	5	96	21	1	0	26	16	0	0	0
0	2_to_5yr	Male	Han	10	42	205	41.5	98.7	63.2	147	89	187.5	12.6	461	17.35	8.5	2.34	15.53	20.19	12	99.8	50	1	0	11	11	0	1	1
0	<2yr	Female	Han	14	50	169	37.5	87.9	41.7	124	87	28	1.6	226	13.96	2	1.3	5.2	4.27	5	99.9	45	1	0	16	3	0	0	0
0	<2yr	Female	Min	14	53	200	37.7	99.1	86.1	120	73	34.4	13.3	727	80.95	2.8	2.46	10.09	56.43	38	99.9	80	1	0	31	26	0	0	0
0	<2yr	Female	Han	14	41	169	37.6	96.5	57.6	127	75	77	9.6	119	12.54	1.1	1.54	4.79	0.32	5	99.2	75	1	0	15	4	0	0	0
0	<2yr	Male	Han	11	35	175	38	98.8	34.6	116	90	62.7	9	197	11.56	12.9	1.38	3.95	4.69	5	89	21	1	1	8	1	0	0	0
0	<2yr	Male	Han	14	52	202	39.1	98	57	140	97	95	1.5	332	4.94	1.3	2.38	5.67	0.08	5	99	40	1	0	14	10	0	0	0
0	<2yr	Male	Han	13	52	238	37.9	99.3	84	122	69	58.5	5.8	731	17.44	2	2.34	9.05	0.06	17	99.9	50	1	1	33	15	0	0	0
0	<2yr	Male	Han	14	85	191	38.3	131	44.1	129	85	14.6	1	586	21.99	1.4	1.78	1.33	0.06	5	99.5	21	1	0	13	5	0	0	0
0	<2yr	Male	Han	10	59	152	36.8	89.7	49.5	110	68	26.8	18.1	346	8.26	2.1	1.3	2.36	0.1	5	99.9	50	1	1	21	4	0	0	0
0	>12_to_18_yr	Female	Han	13	30	132	37.2	138	35	104	57	34.7	1.8	145	5.11	0.6	1.61	2.32	0.25	24	99	60	1	0	45	0	0	0	0
0	>12_to_18_yr	Male	Han	15	28	121	39.2	89.6	46.7	141	59	78.2	11.4	89	9.52	1.6	3.51	5.24	4.69	73	99	29	1	0	14	1	0	0	0
0	<2yr	Female	Han	14	55	180	38.4	88	35	110	75	23.4	1	295	7.04	1.1	2.98	1	4.2	29	99	21	0	0	9	1	0	0	0
0	<2yr	Male	Han	15	60	169	37.7	34.3	34.9	95	62	34.1	7.7	433	10.46	2.1	2	4.71	7.66	5	99.9	50	1	1	4	4	0	0	0
1	>5_to_12_yr	Female	Han	11	50	146	36.6	46	24	82	46	46.1	7.2	189	4.9	3.3	2.53	2.33	19.71	18	80	21	1	0	0	0	0	0	0
0	>5_to_12_yr	Male	Han	10	44	201	39.5	89.8	96	170	100	134.7	16.9	367	21.17	2.9	3.61	20.8	7.77	9	99.6	40	1	1	8	3	0	1	0
0	>12_to_18_yr	Male	Han	11	44	145	39.2	99.4	47.8	148	91	65.5	26.1	314	16.43	2.4	5.24	5.74	73.21	82	99.8	50	1	1	26	9	0	0	0
0	<2yr	Male	Han	15	86	181	39.7	95.9	41.5	118	81	27.7	1.1	633	38.37	1	7.5	4.83	1.16	167	99.7	49	0	0	13	5	0	0	0
0	<2yr	Female	Han	15	36	160	38.5	99	71	110	67	33.2	1	147	6.29	1.1	2.5	7.16	2.7	14.8	99.5	65	1	0	23	7	0	0	0
0	>5_to_12_yr	Female	Han	10	45	163	37.4	85	37	123	98	20.7	4.6	352	12.09	0.9	3.28	3.28	0.24	5	97	21	1	0	19	5	0	0	0
0	<2yr	Male	Han	14	58	190	39.5	99.1	80	132	81	21.9	3.2	505	11.15	1	3.3	2.34	0.75	87	99.9	40	1	0	32	16	0	0	0
0	<2yr	Male	Han	14	45	153	37.9	96.7	55.7	116	62	34.4	10.9	429	17.44	1.3	1.34	10.1	2.53	42	99.9	60	1	0	31	9	0	0	0
0	<2yr	Female	Han	15	49	149	39.3	99	56	126	77	33.3	69.9	65	12.25	1.2	1.34	7.88	3.07	25	99	40	1	0	42	6	0	0	0
0	<2yr	Male	Han	13	44	167	38.6	89	40	109	77	34.8	1.1	222	14.08	0.7	1.46	4.05	0.19	59	99.2	30	0	0	12	2	0	0	0
0	<2yr	Female	Han	14	50	160	37.4	89.8	44.4	125	88	13.3	2.7	709	49.61	0.7	1.47	2.7	0.05	5	99.6	29	0	0	17	3	0	0	0
0	>5_to_12_yr	Male	Han	14	40	149	38.2	59.3	57	125	78	50.3	23.2	272	20.55	4.1	3.53	7.59	2.83	5	86.4	80	1	0	24	10	0	0	0
0	>5_to_12_yr	Male	Han	14	56	136	37.3	86.3	38.3	131	68	68.7	1	660	17.69	2.7	4.72	8.27	1.24	19	97.1	80	1	0	8	5	0	0	0
0	2_to_5yr	Female	Min	10	34	160	38.8	97	52	120	85	21.8	1	484	10.67	3.9	5.47	2.03	0.74	5	99	35	1	0	43	8	0	0	0
0	>12_to_18_yr	Female	Min	11	49	173	39.1	141	60	169	96	99.2	8	339	11.85	2	6.32	11.3	0.59	59	99.1	100	1	1	41	17	0	0	0
0	2_to_5yr	Female	Han	14	54	160	39.1	98.4	53.2	158	78	38	24.5	117	20.42	2.6	1.23	5.58	3.94	12	99.4	55	1	0	21	5	0	0	0
1	<2yr	Female	Han	13	41	169	39.9	93.8	92.1	135	84	54.7	9	148	9.53	3.5	2.5	5.64	0.32	31	99.8	99	1	0	18	7	1	1	1
0	<2yr	Female	Han	15	38	168	38.1	90.4	43	116	73	49.1	13.4	262	11.42	1	0.58	3.37	0.38	5	99.8	55	1	0	18	5	0	0	0
0	<2yr	Female	Han	14	40	160	37	61.5	53.4	105	55	33	18.9	224	14.02	2.4	2.24	2.88	0.07	24	97.6	60	1	0	4	4	0	0	0
0	>5_to_12_yr	Male	Han	10	24	124	38.5	99	46.8	106	77	29.3	1.2	261	6.48	0.6	4.45	1.62	5.12	50	89	21	1	0	3	1	0	0	0
0	<2yr	Male	Han	14	41	156	37.6	86	42.4	121	80	22.5	1	241	8.04	1	3.49	2.88	0.09	15	99.3	40	1	0	7	3	0	0	0
0	2_to_5yr	Male	Min	7	39	184	39.6	98	51	179	85	269.5	183.6	152	2.87	3.2	6.24	12.14	15.1	172	99.9	72	1	0	15	15	0	1	1
0	<2yr	Male	Han	14	61	195	38.4	178	40.6	106	64	31.7	54.9	222	3.84	1.1	2.85	7.78	36.63	38	99.9	40	1	0	15	0	0	0	0
0	>12_to_18_yr	Female	Han	11	45	126	38.2	95	44	117	76	23	7.6	259	9.31	1.9	2.68	4.8	0.05	13	99.9	50	0	0	41	4	0	0	0
0	>5_to_12_yr	Female	Han	14	35	130	37.6	242	30	120	72	41.4	22.5	144	18.63	1.4	1.12	4.27	0.06	5	99.3	21	1	0	18	1	0	0	0
0	<2yr	Male	Han	13	76	210	38.7	89	49	126	87	23.4	30.9	435	11.66	2.4	4.24	3.17	7.47	5	99	35	0	0	9	9	0	0	0
0	2_to_5yr	Male	Han	14	39	140	37.3	96.7	48.7	129	88	36.2	1	375	8.69	1.4	3.53	3.35	0.05	5	99.7	30	1	0	26	26	0	0	0
0	2_to_5yr	Male	Han	14	32	135	37.2	98	41	124	96	27	8	302	11.07	3.8	3.02	5.21	0.15	5	99	40	0	1	111	14	0	1	0
0	2_to_5yr	Male	Han	6	38	167	39.7	98	45	178	82	62.8	11.7	416	21.49	1.6	2.6	10	26.72	61	99.9	40	1	0	15	7	0	1	0
0	<2yr	Male	Han	13	38	126	37.3	87	47.7	118	66	36.7	5	378	12.74	0.9	2.05	5.43	0.12	5	99.8	30	0	0	9	3	0	0	0
0	<2yr	Male	Han	14	56	186	38	99.5	85	154	93	32.6	12.5	279	7.33	1.5	1.36	11.31	33.61	5	99.3	60	1	0	34	15	0	0	0
0	<2yr	Female	Han	14	46	186	39.2	96.5	51	134	90	23	7	275	14.77	1.4	3.35	4.3	19.28	5	99	30	1	0	8	6	0	0	0
1	<2yr	Female	Han	15	32	213	39.1	90	66	105	50	60.9	7.1	173	21.05	5	2.05	4.83	37.7	16	99	21	1	0	3	2	0	0	0
0	<2yr	Male	Han	14	40	195	38.3	98	50	125	69	23.4	1.6	474	9.19	1.3	3.84	1.99	0.93	5	99.5	80	1	0	14	6	0	0	0
1	2_to_5yr	Female	Han	6	28	188	38	88.6	31.6	82	46	41.6	19.1	376	22.33	7.6	1.94	4.26	100	100	99.9	50	1	0	1	1	0	1	0
0	<2yr	Male	Han	11	37	163	37.9	88	47	145	92	38.1	8.4	382	12.32	1.6	2.11	2.16	0.08	5	99.9	40	1	0	13	5	0	1	1
0	<2yr	Male	Han	14	44	135	36.8	95.3	28.3	100	54	20.8	1.3	377	7.47	0.7	1.39	3.29	0.02	5	99.9	40	1	0	26	1	0	0	0
0	2_to_5yr	Male	Han	14	40	182	39.8	99.8	50	141	100	182	2.5	1454	21.5	2	3.79	37.55	0.67	254	99.9	70	1	0	70	60	0	0	0
0	2_to_5yr	Female	Han	10	58	170	39.2	94.9	50	130	89	39.2	1	580	8.04	4.1	1.44	3.91	0.27	5	99.7	21	0	1	25	1	0	0	0
0	<2yr	Male	Han	11	46	176	38.1	94.5	46.5	122	80	25.6	3.4	452	15.42	3.9	1.82	1.27	12.53	5	99.9	40	1	0	5	4	0	1	0
0	<2yr	Male	Han	14	39	141	37.6	95	63.2	113	65	46.8	1	467	5.17	1.1	0.79	9.19	14.79	10	99.9	45	1	0	17	3	0	0	0
0	2_to_5yr	Female	Han	14	50	175	39.4	96.8	43.8	102	93	29.3	2.2	142	11.47	2	3.29	3.95	0.53	30	99.9	50	1	0	18	7	0	0	0
0	<2yr	Male	Han	15	37	155	39.3	99	49.8	125	75	90	70.9	298	12.38	1.6	1.34	14.5	1.24	24	99.7	50	1	0	22	6	0	0	0
0	>5_to_12_yr	Female	Han	15	37	145	37.2	95.6	49	117	72	36.9	1	267	21.16	1.9	2.64	3.04	0.56	5	99.3	50	1	0	11	6	0	0	0
0	2_to_5yr	Male	Han	15	36	109	36.9	91	47	117	86	27.6	3.3	336	5.11	1.2	1.82	4.42	0.05	5	98	21	0	0	16	3	0	0	0
0	>5_to_12_yr	Male	Han	11	58	162	38.8	99.6	90.6	136	83	38.2	17.7	522	21.99	2.2	4.86	5.28	5.33	59	99.9	55	1	1	20	20	0	1	0
0	<2yr	Male	Han	10	42	165	38.1	95	53	109	72	88.4	10.4	191	27.69	1.4	1.05	7.59	0.12	14	99	55	1	1	32	7	0	0	0
0	<2yr	Female	Han	13	50	160	38.3	261	40.2	93	62	23.9	1.8	301	3.5	0.7	1.48	3.47	4.89	44	99.6	45	1	0	9	1	0	0	0
0	2_to_5yr	Female	Han	10	35	159	39.4	91.7	42	117	74	30	13.2	408	13.91	1.2	4.65	2.8	7.22	17	99.3	40	1	0	10	2	0	0	0
0	<2yr	Male	Han	14	52	180	39	99	47	121	88	27.3	1	604	14	2.7	1.48	1.08	1.29	9	99	21	0	0	38	10	0	0	0
0	<2yr	Male	Han	13	62	180	38.7	99	97	138	95	90.3	224.6	126	10.66	9.4	1.96	22.63	38.36	33	99.9	86	1	0	103	45	0	1	0
1	2_to_5yr	Female	Han	11	60	183	39.9	99	49	156	78	59.7	155.9	58	7.2	9.9	1.09	7.67	0.42	5	99.8	55	1	1	4	3	0	1	1
0	<2yr	Female	Han	10	56	186	36.6	147	41	130	67	29.5	13.6	92	47.19	1.3	1.63	2.52	2.38	76	99	60	0	0	0	0	0	0	0
0	<2yr	Male	Han	11	48	169	39.4	71.5	53.7	146	87	33.7	4.8	792	21.68	4.1	3.1	6.87	1.87	45	99.9	40	1	1	20	6	0	0	0
0	2_to_5yr	Female	Han	14	32	149	39.5	90.5	51	106	53	42	18.5	276	21.15	2.3	1.6	6.19	4.16	72	99.8	40	1	0	22	2	0	0	0
0	>5_to_12_yr	Male	Han	14	50	180	39.1	99.6	70	182	89	43.6	2.2	590	22.12	2.1	6.63	7.73	0.3	27	99.4	50	1	1	93	46	0	0	0
0	<2yr	Female	Han	14	45	166	39.2	91	44	128	88	20.9	1.6	200	4.87	0.8	1.43	2.65	0.06	5	99	21	1	0	10	2	0	0	0
0	<2yr	Female	Han	10	58	170	39	85.1	46.1	138	89	29.6	7.1	233	17.73	1.7	1.56	6.53	4.92	5	99.9	58	1	1	29	7	0	1	0
0	<2yr	Male	Han	11	39	202	40.5	99.7	66.2	136	97	68.2	9	360	28.57	4.8	2.91	15.27	24.69	152	99.9	85	1	0	34	29	1	0	0
0	2_to_5yr	Female	Han	14	55	132	37.3	98	44	107	61	13.8	53	338	13.89	1.8	2.45	3.88	0.06	5	99.9	40	1	0	14	6	0	0	0
0	<2yr	Male	Han	14	48	182	38.1	98.4	72	120	76	46	12.4	454	18.72	2.2	2.39	5.64	37.81	10	99.7	50	1	1	29	16	0	1	0
0	<2yr	Female	Han	10	41	164	37.2	61	50	103	74	35.2	1	457	10.13	0.7	1.7	5.77	10.58	5	90	21	1	1	33	9	0	0	0
0	<2yr	Female	Han	15	45	165	37.8	83.5	33.4	117	73	21.6	5.2	267	4.07	1.5	4.45	2.25	3.44	87	98.5	21	0	1	7	1	0	0	0
0	>5_to_12_yr	Male	Han	15	60	160	37	97	50	141	89	52.8	11.8	223	8.32	2.4	2.64	3.88	0.07	13.7	99.8	40	1	0	34	5	0	0	0
0	2_to_5yr	Male	Han	14	45	140	38.1	99	71	118	78	28.5	4.1	391	12.69	1	5.24	9.31	0.05	37	99.3	55	1	1	30	19	0	0	0
0	2_to_5yr	Male	Han	14	42	154	38.4	96.1	43.6	119	84	33.3	5.8	247	11.07	1.2	3.92	3.74	15.12	5	99.3	21	1	0	15	6	0	0	0
0	<2yr	Female	Han	13	46	168	36.9	93.6	49	124	81	24.6	2.1	818	7.76	2.8	1.48	4.81	0.17	5	99.8	50	1	0	19	6	0	0	0
0	<2yr	Male	Han	10	49	169	37	96.8	54	112	63	82.6	1	407	7.1	5.5	2.05	7.71	0.38	5	99.2	45	1	0	76	9	0	0	1
0	<2yr	Male	Han	14	42	160	38	99.4	42.6	118	79	24.8	1	494	10.77	0.8	2.24	2.31	0.17	5	99.8	40	1	0	9	6	0	0	0
0	<2yr	Female	Han	11	69	143	37.1	96	52	112	71	62.2	8.6	634	53.62	4.2	1.69	4.44	5.3	81	99.3	40	0	0	27	3	0	0	0
0	<2yr	Male	Han	14	49	186	39	98	50	124	88	26.5	1	626	35.37	1.2	7.5	3.17	17.13	121	99.4	80	1	0	29	19	0	0	0
0	2_to_5yr	Male	Han	14	50	142	39.2	209	55	124	87	15.7	20	120	10.12	1.5	1.85	6.54	0.09	44	100	29	0	1	117	6	0	1	0
0	>12_to_18_yr	Female	Han	14	36	169	40.1	99	63	143	89	41.7	73.1	64	1.66	4.1	5.27	9.68	20.69	126	99.7	21	1	0	15	15	0	1	0
0	2_to_5yr	Female	Han	14	59	179	40.2	99	51	127	99	42.4	1	433	12.14	0.8	4.75	2.21	0.06	26	99	45	1	0	15	7	0	0	0
0	<2yr	Female	Han	14	59	173	37.3	75	49	133	82	101.1	11.1	407	14.82	1.9	1.3	2.38	1.13	5	96	21	1	0	40	14	0	0	0
0	<2yr	Female	Han	14	56	225	37.7	89.3	47.5	92	66	74	38.1	355	28.34	9.1	2.31	12.6	29.61	24	97.2	80	1	0	86	27	0	1	0
1	>5_to_12_yr	Female	Han	6	25	164	38.5	550	71.9	147	97	40.4	15	350	13.54	2.8	4.15	7.5	2.72	46	99.7	100	1	1	4	4	0	1	0
0	<2yr	Female	Han	15	42	168	38.6	98.4	53.5	124	76	19.8	3.3	454	6.86	0.9	2.22	3.02	0.11	5	99.3	50	1	1	10	3	0	0	0
0	2_to_5yr	Female	Han	11	62	127	37.8	97	67	127	70	17.9	5.7	456	13.5	0.9	4.85	2.62	0.06	29	99.7	50	0	1	32	6	0	0	0
0	<2yr	Male	Han	14	43	200	37.6	98.5	30.6	102	71	23.8	8.8	452	16.08	1.9	1.43	4.27	0.96	5	99.6	29	0	0	11	3	0	0	0
1	>5_to_12_yr	Female	Han	10	32	147	39.6	88.9	66	103	49	159.9	36.5	17	0.05	9.5	2.82	9.98	100	52	99.7	40	1	1	1	1	0	1	0
0	<2yr	Male	Han	14	36	165	37.6	80.9	33.9	132	89	18.5	5.1	411	13.29	0.9	0.8	5.16	0.04	29	99.7	40	1	0	18	2	0	0	0
0	<2yr	Female	Min	14	35	141	37	92.7	51.3	108	69	30.4	18.2	196	12.11	2	1.19	3.37	0.41	5	98.2	55	1	0	24	2	0	0	0
0	<2yr	Female	Han	11	32	177	38.1	89.6	31.6	110	68	25.9	0.2	146	7.24	1.2	0.51	3.24	0.44	5	99.8	50	1	1	16	1	0	0	0
0	<2yr	Male	Han	14	27	138	38.6	82.7	47.8	110	56	71.3	15.9	45	19.24	0.8	2.35	6.88	0.19	25	97.3	45	1	0	4	1	0	0	0
0	<2yr	Male	Han	14	47	184	37.8	80.3	48	112	63	24	1.3	915	15.6	3.5	2.98	3.93	0.08	5	99.4	45	1	0	18	4	0	0	0
0	<2yr	Male	Han	14	57	180	38.5	99.7	50	142	86	48.1	12.5	354	17.47	2.8	2.08	13.31	0.08	38	99.9	75	1	0	51	21	0	0	0
0	2_to_5yr	Male	Han	14	52	172	40.4	65	39	112	65	33.7	1	308	18.37	1	6.24	1.45	73.61	63	98	21	1	0	9	2	0	0	0
1	<2yr	Female	Han	6	50	245	39.8	97.1	56	125	84	165.8	17.9	762	135.58	31	8	3.04	10.24	149	99.9	60	1	0	8	7	1	1	0
0	<2yr	Male	Han	11	65	208	39.3	306	39.5	122	84	38.2	5	166	12.3	1.4	5.89	7.27	100	167	99.9	25	1	0	11	4	0	0	0
0	<2yr	Male	Han	10	47	159	36.8	68.6	46	111	81	24.2	66	424	8.55	1.1	1.24	5.15	1.27	5	98.9	40	1	0	79	1	0	0	0
0	<2yr	Female	Han	10	42	178	39.8	99.6	46.7	129	71	76.1	9	205	18.1	0.7	1.7	3.58	0.28	5	88.1	21	1	0	37	3	0	0	0
0	<2yr	Female	Min	10	35	142	37.1	93.6	49.8	102	59	29.5	15.5	266	11.84	0.8	0.96	2	0.16	5	99.2	40	1	0	12	1	0	0	0
0	<2yr	Male	Han	11	57	181	38	95.4	61.6	116	73	44	0.3	354	14.41	1.1	1.14	4.51	0.21	38	99.9	40	1	0	24	5	0	0	0
0	<2yr	Female	Han	14	66	170	37	62	52.4	96	55	25.9	7.2	198	4.32	1.2	1.47	3.07	0.11	5	99.7	40	1	0	10	2	0	0	0
0	>12_to_18_yr	Female	Han	15	30	158	37.3	92.3	40.5	121	95	34.6	10.6	394	7.62	2.1	5.57	1.99	0.31	21	98.1	25	0	1	7	4	0	0	0
0	>5_to_12_yr	Male	Han	10	35	133	38.1	96.5	47.4	137	85	32.5	8	467	25.96	1.4	5.89	4.92	21.23	53	99.8	40	1	1	28	8	0	0	0
0	<2yr	Male	Han	14	59	169	39	98	85	126	86	33.6	2	551	7.76	1.1	7.23	4.48	5.4	5	99.8	40	1	0	24	14	0	0	0
0	>5_to_12_yr	Male	Han	14	35	170	39.5	99.6	59.8	140	100	64.2	8.7	512	18.83	4.2	4.85	7.96	6.95	22	99.7	60	1	1	80	12	0	1	0
0	>5_to_12_yr	Male	Han	14	30	132	38	170	39.9	112	66	61.3	5.9	190	6.86	1.1	3.54	4.11	0.52	5	100	35	1	1	91	68	0	1	0
0	<2yr	Female	Han	10	55	168	38.6	90.3	44.5	111	75	18.5	2.3	499	9.88	1.1	3.23	0.71	0.09	34	99.9	40	1	1	39	7	0	0	0
0	<2yr	Male	Han	14	45	160	38.5	146	52	123	86	21.1	3	309	12.79	0.7	3.68	3.03	0.2	28	99	60	1	0	10	4	0	0	0
0	<2yr	Female	Han	14	48	167	40	98.8	61.2	159	100	37	11.2	540	12.86	2.6	4.51	9.3	1.14	80	99.9	85	1	0	42	29	0	0	0
1	<2yr	Male	Han	6	30	198	36.9	99	66	161	82	25.1	30.9	321	8.79	4.6	1.34	5.31	5.94	35	99	40	1	0	4	4	0	0	0
0	<2yr	Male	Han	14	55	131	38.9	94.3	49.3	133	77	55.4	5.3	273	11.53	1.3	2.27	10.55	1.95	48	99.5	70	1	1	22	9	0	0	0
0	<2yr	Male	Han	14	56	196	38.9	94	78	118	84	31.1	1	606	12.94	1.4	3.03	3.82	0.15	5	99.9	60	1	0	13	10	0	0	0
0	<2yr	Male	Han	10	42	158	37.1	98.8	49.7	118	77	87.8	8	155	10.84	1.3	1.27	6.27	0.11	5	99.2	45	1	0	30	3	0	0	0
0	<2yr	Male	Han	10	72	177	37.1	95.9	61.6	108	70	80.9	197.2	192	12.35	2.7	1.92	16.6	24.09	74	99.9	80	1	0	39	12	0	0	0
0	<2yr	Male	Han	14	50	206	39	103	57	118	80	48.5	10.1	1097	24.95	7.5	1.15	6.12	0.14	63	98	60	0	0	22	17	0	0	0
0	>5_to_12_yr	Female	Han	15	40	134	37.2	97.7	59	140	98	19.9	2.1	328	13.19	1.1	2.77	3.92	0.07	5	99.8	45	1	1	182	6	0	0	0
0	2_to_5yr	Female	Han	14	52	158	39.9	99	48	135	87	36.6	26.9	435	14.25	2.5	3.51	6.86	99.26	68	99.8	40	1	1	66	17	0	0	0
0	2_to_5yr	Male	Han	7	45	159	38.7	98	50	128	76	25.6	90.2	582	9.74	1.3	2.82	2.2	1.23	46	99.6	30	1	1	50	11	0	0	0
0	>12_to_18_yr	Male	Han	10	44	159	38.7	81.4	56	124	77	48	5.9	87	17.03	3.8	1.31	3.97	0.26	5	99	41	1	0	8	4	0	0	0
0	2_to_5yr	Male	Han	14	60	164	38.5	97	70	132	96	35.7	4.6	548	25.36	2.1	7.04	4.59	0.17	69	99.8	45	1	0	18	14	0	0	0
0	<2yr	Male	Han	7	38	176	37.4	96.7	52	132	73	22.4	6.5	423	9.29	3.4	1.42	3.9	1.87	16	99.9	40	1	0	23	11	0	0	0
0	>5_to_12_yr	Male	Han	11	36	162	37.9	85.9	46.8	114	77	33.4	12.5	207	13.93	4.1	1.84	3.45	1.22	11	99.8	40	1	0	21	2	0	0	0
0	2_to_5yr	Female	Min	14	36	154	37.2	212	36	110	73	28.8	6	64	2.42	0.7	2.57	4.48	0.2	5	100	25	1	1	58	2	0	0	0
0	<2yr	Female	Han	10	52	165	37.2	98	38	119	85	36	44.5	226	12.9	1.9	1.76	14.5	8.05	21	99.4	45	1	0	26	9	0	1	0
0	<2yr	Female	Han	13	43	210	37.5	99	49.7	116	75	35.2	4.7	574	19.44	1.7	2.72	4.22	0.19	5	99.9	45	1	0	29	6	0	0	0
0	<2yr	Male	Han	11	37	180	39.5	95.2	35.9	129	74	25.4	0.5	263	19.99	1	2.74	3.59	2.56	39	99.6	45	1	0	11	2	0	0	0
0	>5_to_12_yr	Male	Han	13	38	177	39	95.7	47	174	79	1341.6	3.2	311	16.38	0.7	3.3	48.82	77.06	20	99.8	60	1	1	4	4	0	0	1
0	>5_to_12_yr	Male	Han	15	36	131	37.3	99.4	38	116	79	44	4.8	319	11.61	0.9	2.37	9.16	0.27	21	99.6	21	1	0	30	5	0	0	0
0	<2yr	Male	Han	14	46	164	38.8	99.6	60.2	109	73	21.7	3.9	282	10.91	1.2	2.25	6.9	2.31	60	99.7	70	1	0	52	17	0	1	0
0	<2yr	Female	Han	14	84	156	39.2	96	48	103	77	27.6	2.8	397	8.84	1.7	4.32	3.47	0.1	78	99	45	1	0	7	7	0	0	0
0	2_to_5yr	Male	Han	7	41	155	38.5	96.6	46.7	143	89	29.6	8.7	472	10.71	1.9	3.37	6	3.92	28	99.9	50	1	1	69	16	0	0	0
0	<2yr	Male	Han	14	38	190	38.3	53	40	95	59	51.8	1.8	245	3.31	2.2	1.46	6.7	30.53	63	99	21	1	0	22	1	0	0	0
0	<2yr	Female	Han	14	51	165	37.5	90.3	51	152	82	81.6	6.9	376	9.79	1.3	1.54	7.48	4.96	31	99.4	60	1	0	24	5	0	0	0
0	<2yr	Male	Han	13	45	115	37.1	99.5	43.2	120	56	22.5	2.4	309	13.85	1	1.65	1.78	24.23	10	99.4	30	1	0	32	4	0	0	0
0	<2yr	Male	Han	14	50	149	39.2	150	44	119	72	23.9	8.8	304	9.58	2.3	1.95	1.48	0.14	5	99.6	21	0	1	39	1	0	0	0
0	<2yr	Male	Han	14	52	157	39.2	99.7	71	165	76	29.7	51.4	95	6.04	0.7	3.21	10.75	1.76	61	99.6	55	1	0	88	16	0	0	0
0	<2yr	Male	Han	7	38	189	39.7	99.7	43.8	128	100	29.1	12.9	709	22.28	1.9	2.2	4.59	12.97	42	99.9	45	1	1	74	21	0	0	0
0	2_to_5yr	Female	Han	14	45	166	38.2	98.6	60.5	123	63	53.1	7.2	480	15.07	2.9	1.32	9.71	10.13	33	99.8	65	1	1	35	16	0	0	0
0	<2yr	Female	Han	14	30	150	37.6	98	61	78	38	32.1	6.8	296	6.27	2.7	1.29	3.6	0.05	5	99	40	1	0	4	1	0	0	0
1	>12_to_18_yr	Male	Han	6	62	163	39.4	94.4	64.9	165	91	156.5	925.7	56	56.37	8.9	0.9	17.65	0.09	44	99.3	90	1	1	14	8	0	1	1
0	2_to_5yr	Male	Han	6	38	174	37.5	96.2	59	123	86	113.6	7.9	322	14.51	5.4	3.49	12.53	2.72	21	99.8	21	1	0	3	2	0	1	0
0	2_to_5yr	Female	Han	11	44	146	38.3	195	46.1	124	82	15	3.4	297	15.76	1.1	2.13	3.74	0.18	19	100	45	0	0	12	5	0	0	0
0	2_to_5yr	Female	Han	15	32	132	37.2	114	45.1	109	59	23.6	20	216	16.09	3	1.78	5	4.91	5	98.8	50	1	0	58	1	0	0	0
0	2_to_5yr	Female	Han	14	59	113	37.2	98.8	52	140	74	46.1	78	47	18.51	1.5	2.02	8.64	4.71	96	99.9	30	0	0	14	3	0	0	0
0	<2yr	Male	Han	14	58	192	39.5	99.9	69.5	133	90	26.8	1	406	22.9	1.2	2.91	2.65	37.81	22	99.7	60	1	0	27	15	0	0	0
0	<2yr	Male	Han	14	43	159	37.4	98	48	121	81	29.9	61.6	473	9.05	2.9	2.46	4.91	0.07	5	99.8	55	1	0	23	14	0	0	0
0	2_to_5yr	Male	Han	14	45	131	37.1	206	68.2	146	82	24	13	148	8.81	1.3	4.08	5.2	0.2	5	99.9	80	1	0	26	14	0	0	0
0	<2yr	Female	Han	14	57	171	39.2	99.6	68.6	138	80	21.2	3.6	516	65.04	1.1	6.59	2.78	0.82	51	99.8	60	1	0	38	16	0	0	0
0	2_to_5yr	Female	Han	14	52	165	39.2	95.2	43	128	72	27.7	12.1	174	11.36	2.8	3.23	6.49	0.24	25	99.8	40	1	0	20	4	0	0	0
0	>5_to_12_yr	Male	Han	14	33	121	38.5	99.7	41.6	156	88	48.2	10.1	315	9.43	1.2	4.32	3.12	100	58	99.9	40	1	0	63	6	0	0	0
0	2_to_5yr	Male	Min	7	40	145	37.1	99.7	57	137	70	18.3	10.6	246	1.71	2.5	1.01	1.94	0.54	5	99.6	21	1	1	106	1	0	0	0
0	>12_to_18_yr	Female	Han	11	34	136	39.4	98.2	51.8	149	86	179.3	26.8	151	22.66	8.7	3.09	19.92	54.1	29	99.8	45	0	1	19	6	0	1	1
0	<2yr	Male	Han	14	44	127	38.1	98	45	98	68	22.6	5.9	256	6.98	0.8	1.95	1.74	0.8	5	99.8	21	1	1	20	9	0	0	0
0	>5_to_12_yr	Female	Han	11	45	150	39.5	99.7	44.9	137	75	31	17.9	214	22.02	5.7	7.42	3.39	0.35	91	99.9	80	1	0	45	7	0	0	0
0	>5_to_12_yr	Female	Han	15	38	125	37.2	99.4	99.5	119	82	35.6	3.4	342	18.28	1	2.48	4.15	0.08	10	99.9	45	1	1	14	7	0	0	0
1	<2yr	Male	Han	10	28	122	36.6	66.8	45.2	118	75	34.8	4.4	133	482.68	15	0.66	0.91	0.34	5	99.5	21	1	0	2	0	0	0	0
1	>5_to_12_yr	Female	Han	14	44	175	40.6	95.8	37.5	114	60	54.6	253.1	2	0.55	9.9	0.54	6.83	21.56	44	98.7	50	1	0	24	1	0	1	1
0	<2yr	Male	Han	14	42	112	36.9	86.7	42.7	113	63	63.1	11.9	236	17	1.6	1.21	4.76	0.15	5	99.2	60	1	0	46	3	0	1	0
0	>5_to_12_yr	Female	Han	15	49	125	37	183	39.4	134	97	65.7	27	87	3.94	0.7	1.15	5.77	0.41	5	100	30	0	1	52	4	0	0	0
0	<2yr	Male	Han	14	45	198	39.7	98	54	142	77	48.6	1	469	28.18	2.4	3.45	6.46	15.82	20	99.6	40	1	0	8	8	0	0	0
1	2_to_5yr	Female	Han	12	56	181	39.4	96.1	84.2	143	89	40.1	9.7	390	13.99	1.3	2.98	8.43	2.26	5	99.9	50	1	0	4	4	0	0	0
1	<2yr	Female	Han	11	42	183	38.1	99.8	64.4	131	75	30.1	13.5	205	14.27	2.2	2.48	5.65	100	94	99.6	60	1	0	7	6	0	0	1
0	2_to_5yr	Male	Han	14	60	179	40	98.9	31.5	159	99	26.9	10.5	249	11.28	1.5	7.5	2.51	100	155	99.3	30	1	0	72	19	0	0	0
0	<2yr	Female	Han	14	40	170	37	144	29	97	58	26	9.8	418	7.53	1.3	2.7	7.89	0.4	5	99	60	0	1	12	2	0	0	0
0	<2yr	Female	Han	14	51	152	38.6	98.7	51.2	102	66	28	9.6	300	9.8	1.1	1.33	5	6.66	25	99.6	60	1	0	41	9	0	1	0
0	<2yr	Male	Han	14	48	186	38.7	96.3	46.6	124	75	55	16.3	270	9.93	1.5	1.29	8.43	0.22	13	99.6	50	1	0	21	5	0	0	0
0	>5_to_12_yr	Female	Han	14	56	191	38.5	99.6	57	146	92	55	9.1	1074	17.27	3.5	2.97	7.7	0.38	118	99.8	40	1	1	50	48	0	0	0
0	2_to_5yr	Female	Han	14	45	184	39	99	53	128	92	323.9	14.8	483	27.25	4.7	2.38	15.54	58.49	28	99.8	60	1	1	87	35	0	0	1
1	<2yr	Female	Han	11	34	230	37.2	84	53	90	45	20.9	1.4	303	99.31	15	5.89	3.21	3.64	95	99.6	100	1	0	0	0	0	1	0
0	<2yr	Female	Han	14	46	165	37.5	97.7	86	119	86	29.6	1.4	604	10.52	3	1.77	5.2	0.06	5	99.5	60	1	0	28	19	0	0	0
0	<2yr	Male	Han	14	45	177	39	88.8	46.4	120	60	31.8	10	142	12.43	1.3	1.91	7.09	1.26	59	99.9	40	1	1	22	4	0	0	0
0	2_to_5yr	Female	Han	7	49	176	39.5	99	46	180	97	247.9	24.9	464	23.32	2.5	3.3	34.27	18.21	160	99.8	65	1	0	74	38	0	0	1
0	2_to_5yr	Male	Han	14	53	167	40	99.2	66.2	155	87	22.9	4.2	681	13.42	1.1	2.46	2.77	4.65	19	99.5	50	1	0	35	19	0	0	0
0	<2yr	Male	Han	11	58	155	38.1	99	56.4	124	91	37.7	98.3	438	10.79	2.5	1.32	6.1	2.6	5	99.7	40	1	1	8	8	0	0	0
0	<2yr	Male	Han	14	48	194	39	88	54.1	120	84	30.6	10.5	210	12.29	1.1	0.7	3.98	18.3	5	99.6	40	1	0	23	3	0	0	0
0	2_to_5yr	Female	Han	15	49	158	38.1	90.4	38.9	112	76	23.6	1	440	16.63	0.8	2.98	2.69	16.4	44	99.1	40	1	0	16	2	0	0	0
0	2_to_5yr	Female	Han	15	50	130	39.3	211	36	117	84	17.5	5	180	10.26	1.7	1.82	1.32	1.29	22	100	70	0	1	57	1	0	0	0
0	2_to_5yr	Male	Han	14	76	170	39.3	98	52	135	96	43.3	2.5	685	9.3	2	3.03	4.82	0.53	9	99.8	40	1	0	97	33	0	0	0
0	2_to_5yr	Female	Han	6	40	149	37.9	217	34.6	135	90	21.1	5	290	25.54	3.7	8.6	2.11	2.77	58	100	40	1	0	40	3	0	0	0
0	2_to_5yr	Male	Han	11	36	155	40	183	39.3	127	81	29.1	6	220	11.45	1.3	2.66	4.06	100	8	100	40	1	0	11	6	0	0	0
0	<2yr	Female	Han	14	55	183	38	94.9	65.4	124	73	39	21.5	262	9.01	3.2	1.52	4.46	0.3	9	98.4	80	1	1	33	14	0	0	0
0	<2yr	Female	Han	14	34	141	37.8	98.4	50.7	126	69	50.9	14.8	180	11.49	1.1	1.26	3.93	0.01	5	99.8	40	1	0	26	3	0	0	0
0	2_to_5yr	Male	Han	13	45	121	37.2	93	36	99	70	24.5	1	331	8.51	0.7	1.27	4.22	0.22	5	99	21	0	0	15	1	0	0	0
0	<2yr	Female	Han	14	53	212	39	98.5	74.2	108	70	49.9	11.9	393	25.9	1.5	1.35	6.5	2.11	46	99.9	65	1	1	35	20	0	1	0
0	<2yr	Male	Min	14	50	185	37.5	95	58	112	79	42.5	10.6	202	19.96	1.2	1.32	11.49	1.22	20	99.1	50	1	0	27	7	0	0	0
0	<2yr	Male	Han	10	44	141	37.8	98	54	125	77	37.3	110.3	139	16.21	2.1	1.76	20.71	8.05	38	99.2	40	1	0	56	12	0	0	0
0	<2yr	Female	Han	14	45	210	39.5	92	50	113	79	501.1	12.8	187	21.13	2.5	2.06	22.51	11.68	15	97	21	1	1	28	13	0	1	0
1	2_to_5yr	Female	Han	7	46	220	40.3	99	46	138	94	107.8	304.6	165	1.25	7.4	3.7	20.96	100	100	99.7	85	1	1	15	14	0	1	1
0	2_to_5yr	Female	Han	14	39	152	37.5	142	44.6	120	99	29.6	8.5	399	20.23	1	4.12	2.97	0.29	9	100	57	1	0	10	7	0	0	0
0	<2yr	Female	Han	14	41	164	36.8	83.5	34.8	108	74	29.4	120.7	187	2.32	1.4	1.35	4.19	1.24	42	99.5	35	1	0	10	1	0	0	0
0	>5_to_12_yr	Female	Han	14	33	137	37.1	98	42	110	72	30.9	0.6	376	13.46	2.5	4.65	3.29	0.15	20	99.2	40	1	0	9	5	0	0	0
0	>5_to_12_yr	Female	Han	15	49	163	39.1	94	53	138	99	10.6	4	782	18.51	2.6	4.92	1.47	0.06	71	98	21	1	0	32	31	0	0	0
0	2_to_5yr	Male	Han	14	43	177	39.5	99.6	49.6	133	88	58.3	149.5	531	11.08	5.4	2.82	7.12	51.76	56	99.9	50	0	0	30	17	0	1	0
1	>5_to_12_yr	Female	Han	6	37	153	39.2	86.6	82.7	107	48	26.7	19.6	94	1.24	9.4	3.74	4.51	26.1	79	99.6	80	1	0	3	3	0	1	0
0	<2yr	Female	Han	10	51	220	40.4	99.2	61	122	85	64.6	303.7	206	9.95	6.5	5.57	14.59	1.81	173	99.9	65	1	0	37	17	0	1	1
0	>12_to_18_yr	Female	Han	6	33	144	38.1	156	44.1	121	74	67.5	13.3	337	9.65	2.9	3.48	4.02	0.06	5	99.9	45	1	0	8	3	0	1	0
0	<2yr	Male	Han	10	57	232	39.3	98	49	128	96	43.8	17.5	689	15.42	3	4.85	9.11	84.22	151	99.7	40	1	0	61	60	0	0	0
0	2_to_5yr	Male	Han	10	35	144	38	99	55	135	91	33.3	7.7	838	9.42	2.6	4.85	2.56	0.06	17	99.9	40	1	1	47	12	0	0	0
0	<2yr	Male	Han	14	42	108	36.8	87.2	36.4	109	72	50.4	4.2	274	6.62	1.2	0.62	6.47	0.06	5	97.3	55	1	0	3	3	0	0	0
0	>5_to_12_yr	Female	Han	14	58	200	39.8	96	50	156	89	32	20.4	333	31.73	4.9	2.68	9.67	5.6	12	99.8	90	1	1	62	21	1	1	0
0	2_to_5yr	Female	Han	14	42	140	38.8	98.2	33.2	128	90	45.5	6	411	8.52	6.4	1.45	3.02	0.05	9	96	21	1	1	71	14	0	0	0
0	<2yr	Male	Han	15	43	165	38	92.3	47.7	108	64	89.3	14	478	8.7	2.8	2.5	2.85	2.91	5	99.4	60	1	0	20	10	0	0	0
0	2_to_5yr	Male	Han	14	48	106	37.3	157	40.4	120	66	35.2	66	27	3.86	9.4	0.83	11.04	22.4	21	100	45	1	0	38	4	0	0	0
0	2_to_5yr	Female	Han	11	38	160	37.4	99.8	39.3	118	84	48.6	1	110	4.3	1.2	4.24	8.72	75.05	21	99.7	35	0	0	11	3	0	0	0
0	>5_to_12_yr	Male	Han	14	49	189	39.5	98	53	124	79	25.7	3.4	827	32.1	1.6	7.04	3.75	29.44	126	99.7	50	1	0	19	10	0	1	1
1	<2yr	Male	Han	11	25	122	36.1	71.7	23.3	87	41	106.1	31.5	54	2.78	12.6	0.5	8.01	63.78	47	88.9	40	1	0	2	0	0	1	0
0	2_to_5yr	Female	Han	11	38	115	37.7	99	40	120	79	22	1	445	17.98	3.3	2.26	3.89	0.01	5	99.7	21	0	0	5	3	0	0	0
0	<2yr	Male	Han	14	50	169	37.7	97.5	67.9	125	88	31.8	2.6	631	23.92	1.8	1.13	5.96	6.59	8	99.9	55	1	0	31	17	0	0	0
0	<2yr	Male	Han	14	60	185	39.3	99.8	85.4	160	96	35.1	6	335	20.54	1.6	5.57	5.47	61.52	64	99.9	95	1	0	61	31	0	1	0
0	>5_to_12_yr	Male	Han	10	35	132	39.3	91.8	45.6	132	81	41.6	16.9	478	10.51	1.2	5.57	3.94	19.02	102	99.9	45	1	1	92	9	0	1	0
0	<2yr	Male	Han	14	69	227	40.2	97.4	54	132	83	18.9	2.3	540	16.01	0.8	2.74	1.8	26.35	36	99.4	50	1	0	21	20	0	0	0
0	2_to_5yr	Male	Han	14	50	151	38	99.6	38.7	103	71	20.3	2	290	9.75	1.1	2.75	1.95	0.12	5	99	21	1	0	6	2	0	0	0
0	<2yr	Female	Han	14	35	224	39.7	98	49	125	92	21.9	2.9	70	7.57	1.6	2.13	6.83	0.74	9	99.9	29	1	0	6	6	0	0	0
1	>5_to_12_yr	Female	Han	6	25	187	37.8	96	27	97	61	128.6	7.1	133	20.33	5.1	3.45	6.02	21.97	35	98	21	0	0	8	0	0	1	0
0	<2yr	Male	Han	14	50	211	37.1	98	49	107	80	21.7	0.1	617	16.68	2.2	2.5	1.33	0.13	5	99	40	1	0	10	5	0	0	0
0	<2yr	Female	Han	11	35	190	40	86	39.5	146	80	37.6	14.6	278	12.21	2	0.68	2.88	1.47	5	99.1	21	1	0	8	0	0	0	0
1	<2yr	Male	Han	11	42	165	39.2	89.7	71.7	120	60	26.1	7.6	351	20.26	2.8	1.55	3.5	0.41	46	99.8	95	1	0	8	8	0	0	0
0	<2yr	Male	Han	14	52	142	37.9	96	43.3	125	74	27.4	3	302	6.76	1	2.41	3.44	0.11	5	99.4	60	1	0	9	5	0	0	0
0	2_to_5yr	Female	Han	14	38	152	37.5	199	41	110	86	28.4	6.6	255	9.22	0.4	0.48	1.63	0.08	5	100	60	0	0	10	1	0	0	0
0	<2yr	Male	Han	13	50	203	37.2	88.1	89.5	116	77	32.6	5.3	189	6.88	1.3	3.3	6.29	3.92	22	99.1	60	1	1	16	14	0	0	0
0	2_to_5yr	Male	Han	10	55	170	39	98.7	73.8	143	99	31.1	5.2	425	16.8	1.8	5.13	5.98	0.73	45	99.9	75	1	0	38	32	0	0	0
0	<2yr	Female	Han	13	35	181	38	96	49.9	136	76	42	15.7	348	18.05	1.9	1.23	2.4	0.09	17	99.9	50	1	0	17	4	0	0	0
0	<2yr	Male	Han	11	55	202	39.9	99	75	141	95	27.7	7.6	480	14.2	2.5	4.54	3.86	2.81	80	99.1	80	1	0	33	14	0	1	0
0	<2yr	Male	Han	11	37	136	36.9	216	18	93	56	143.4	62.6	336	16.6	5.3	0.88	26.81	6.64	5	100	70	1	1	2	2	0	0	0
1	<2yr	Female	Han	14	52	192	39.1	95.6	74	125	89	43.9	20.7	579	54.96	1.8	4.57	9.03	17.4	100	99.9	95	1	0	29	25	0	1	0
0	<2yr	Female	Han	14	29	193	39.1	94.5	53	149	88	39	4.6	67	17.72	2.7	2.72	2.64	0.06	78	99.2	90	1	1	3	3	0	1	0
0	<2yr	Male	Han	14	25	151	37.3	76	30	114	56	27.4	2.6	374	6.5	0.8	2.5	3.08	2.41	23	96	21	1	1	31	0	0	0	0
1	2_to_5yr	Female	Han	10	68	220	39.1	86	49	116	79	83.7	21	263	30.74	11	2.1	11.43	1.63	48	97	21	1	0	51	15	0	0	0
0	2_to_5yr	Male	Han	11	41	175	38.7	96	62	130	98	22.3	4.8	523	17.84	1.1	3.21	3.48	0.18	24	99.7	24	0	0	19	12	0	0	0
0	<2yr	Female	Han	13	45	180	39	98.7	48.7	109	65	32.1	9.4	264	14.57	1.5	1.59	10.44	1.18	11	99.9	45	1	1	28	6	0	0	0
0	<2yr	Female	Han	14	44	152	36.8	290	36.7	128	81	19.5	3.1	406	10.92	1.7	1.94	2.05	0.03	8	99.7	40	1	0	17	1	0	0	0
0	>5_to_12_yr	Female	Han	6	44	189	39.1	97	55	153	90	40.5	8.6	510	24.34	5.8	5.27	3.96	0.02	42	99.8	40	1	1	74	17	0	1	0
0	<2yr	Male	Han	14	48	151	37.7	96.9	52.2	138	66	76.2	15.1	356	9.24	1.5	1.42	4.95	14.44	9	99.9	60	1	0	37	9	0	0	0
1	<2yr	Male	Han	6	35	197	37	39	84.4	67	45	36	8.4	214	2.42	4.9	0.81	3.27	100	32	94	40	1	0	3	0	0	1	0
0	<2yr	Male	Han	15	41	153	37.1	82.1	58.2	115	61	23.1	1	757	12.73	1.7	1.38	2.13	0.05	5	99.9	45	1	0	15	8	0	0	0
1	2_to_5yr	Male	Han	6	56	193	40.2	358	90	168	100	27	12	279	8.62	4.8	3.62	7.82	1.43	40	100	100	1	1	20	13	0	0	0
0	<2yr	Male	Han	14	60	172	37.4	98.9	62.1	112	94	27.2	2.9	632	15.36	4.5	1.73	16.52	9.77	5	99.7	70	1	1	26	22	0	0	0
0	<2yr	Female	Han	14	45	183	38.8	99	73.1	131	91	17.7	14.6	469	16.99	1.4	2.14	7.77	3.79	49	99.8	65	1	0	46	46	0	0	0
0	<2yr	Male	Han	14	52	168	37.7	98.4	49.2	102	63	57.1	14.8	199	12.87	1.5	1.42	2.21	0.93	5	99.9	60	1	0	18	4	0	0	0
0	<2yr	Male	Han	14	53	121	37.1	98.8	41.4	149	85	24.6	97.1	88	8.76	2.4	1.2	10.93	9.73	25	99.4	40	1	0	46	8	0	0	0
0	<2yr	Female	Han	14	43	150	39.1	198	44	134	85	93.2	19.1	86	13.54	4	1.28	4.07	0.3	5	100	60	1	1	22	3	0	0	0
0	2_to_5yr	Female	Han	14	56	160	37.5	99.6	46	119	70	26.8	3	309	13.1	2.4	3.59	4.19	0.17	5	99	21	1	0	14	5	0	0	0
1	<2yr	Male	Han	13	75	181	39.9	96.4	95	136	91	39.9	94.6	52	8.96	7.6	3.99	17.18	13.19	67	99.9	90	1	1	22	21	0	1	0
0	2_to_5yr	Male	Han	15	55	153	37.8	98	52	158	93	23.8	3	285	9.76	2	3.89	2.24	0.15	5	99.6	40	0	0	14	7	0	0	0
0	<2yr	Male	Han	14	47	200	39	93.5	63.5	104	90	56	21.9	165	12.09	1.9	0.96	7.6	1.13	12	99.3	60	1	0	22	7	0	0	0
0	2_to_5yr	Female	Han	14	45	180	40	99.2	42.9	118	69	65.7	8.6	269	20.06	2.4	1.71	6.36	0.11	36	99.3	60	1	0	28	12	0	0	0
0	<2yr	Male	Han	11	50	178	39	97.6	42	128	91	24	3.6	472	10.47	4.3	3.09	2.93	0.49	5	99.8	40	1	1	66	13	0	0	0
0	>12_to_18_yr	Male	Han	13	40	140	39.2	97.6	49	148	99	39.1	2.1	326	14.8	1.8	5.76	3.78	0.06	59	99.3	45	1	1	9	5	0	0	0
0	>5_to_12_yr	Male	Han	15	36	158	39.7	275	45.2	118	84	31.6	4.1	403	24.37	1.4	6.26	4.59	30.53	86	99.8	21	1	1	18	7	0	0	0
0	2_to_5yr	Female	Han	12	33	184	39.4	97	68	138	82	70.9	242	83	13.19	9	1.04	1.66	0.97	5	99.9	50	1	0	8	8	0	0	1
0	<2yr	Male	Han	14	60	160	37	99.2	55.3	119	85	22.9	8.3	449	8.28	1.5	1.82	3.41	0.03	5	99.9	50	1	0	12	6	0	0	0
0	<2yr	Female	Han	15	50	164	37.3	98.5	72	121	82	19.6	1	415	10.67	2.6	1.72	2.91	0.09	5	99.5	35	0	1	24	12	0	0	0
0	<2yr	Female	Han	14	83	170	37	99.8	49.7	119	84	19.8	2	707	19.3	0.8	1.87	1.82	0.56	20	99.8	45	1	0	19	8	0	0	0
0	>5_to_12_yr	Male	Han	12	52	153	39.1	99.7	51.7	180	100	49	40.4	738	20.84	5.5	6.63	5.65	16.45	164	99.9	40	1	1	54	12	0	0	0
0	<2yr	Male	Han	14	50	188	39	99.1	43.4	112	71	32.5	2.7	427	18.76	0.8	2.02	4.79	0.15	16	99	60	1	0	12	5	0	0	0
0	>5_to_12_yr	Female	Min	11	35	156	38	99.7	57.7	139	89	67	399.6	99	16.94	7.2	1.23	4.55	0.02	5	99.9	50	1	1	20	10	0	0	1
0	<2yr	Male	Han	14	52	150	37.1	99	62.8	135	70	25.2	84.9	79	9.06	1.9	2.13	12.86	2.03	39	99.9	50	1	0	132	8	0	0	0
0	>5_to_12_yr	Male	Han	14	30	98	37.1	167	37.7	109	72	57.8	12.4	30	0.31	2.3	2.5	4.99	12.74	87	99.5	25	0	1	37	2	0	0	0
0	<2yr	Female	Han	14	47	181	39.1	94.7	45	122	82	24.5	1.1	348	12.57	3.7	2.31	3.28	0.36	5	99.7	46	1	0	9	6	0	0	0
0	>5_to_12_yr	Female	Han	11	30	123	37	113	82	100	78	30.7	3.5	443	14.06	1.8	2.86	1.7	2.21	9	97	60	1	0	26	24	0	1	0
0	<2yr	Male	Han	14	62	136	37.9	97.8	46.8	133	89	51.8	9.1	329	14.24	1.6	2.32	5.27	7.6	43	99.9	50	1	0	29	15	0	0	0
0	<2yr	Female	Han	15	42	153	38.3	99.9	72.5	133	90	23	2.8	796	17.59	0.9	3.6	3.2	0.48	15	99.8	50	1	0	13	10	0	0	0
0	<2yr	Male	Han	14	44	164	37.2	90	56.9	126	69	49.2	15.4	95	11.7	1.3	1.87	3.45	0.11	5	99.7	60	1	0	28	5	0	0	0
0	2_to_5yr	Male	Han	7	26	179	39	87	50.4	155	91	22.1	9	737	15.86	3	4.55	2.19	26.39	32	99.9	50	1	0	9	9	0	0	0
0	<2yr	Male	Han	14	48	157	37.3	92.6	44.4	123	69	90.4	11.6	172	11.67	2	1.33	8.55	1.29	21	99.3	50	1	0	25	5	0	0	0
0	>5_to_12_yr	Female	Han	15	46	180	38.1	210	44	171	90	345.2	13	171	0.71	6.1	6.64	28.09	1.19	104	100	90	1	0	54	9	0	0	1
0	>5_to_12_yr	Male	Min	13	49	136	40	209	54	136	100	24	15	47	14.57	2.2	9.6	5.1	0.08	35	100	60	1	1	20	11	0	0	0
0	>5_to_12_yr	Male	Han	7	25	105	37.6	85	49	107	87	34	11.6	514	26.01	1.9	0.62	5.19	0.26	5	99	29	1	1	82	3	0	0	0
0	<2yr	Male	Han	10	50	162	38.2	269	39	132	87	151.5	44.3	133	10.61	1.3	1.4	11.61	66.59	5	97	21	1	0	45	6	0	0	0
0	<2yr	Female	Han	14	60	169	37.3	93.6	65	107	73	24.8	7.7	413	6.4	1.3	1.58	2.86	0.09	5	99.9	40	0	0	18	11	0	0	0
0	2_to_5yr	Male	Han	11	28	134	38.1	99.8	48.7	122	79	29.4	4.2	244	8.59	1	4.21	6.16	0.34	5	99	21	1	0	6	1	0	0	0
0	2_to_5yr	Male	Han	10	35	145	38.7	96.1	36.5	126	71	29.4	2.3	113	10.41	0.9	2.16	4.5	0.98	5	99.7	21	1	0	7	2	0	0	0
0	<2yr	Male	Han	14	31	150	37.2	93.9	34.4	100	78	24.6	0.7	291	11.61	5.3	1.27	5.78	0.04	5	99.5	50	0	0	3	1	0	0	0
0	>5_to_12_yr	Male	Han	10	35	97	37.1	99.2	59	140	95	33.1	11.4	68	4.96	1.4	1.41	2.23	46.89	34	100	21	1	1	22	1	0	0	0
0	<2yr	Male	Min	14	63	167	38.3	99.2	91	93	69	29.8	3.9	277	11.11	1.7	1.58	5.01	0.03	5	99.8	60	1	0	7	7	0	0	0
0	>5_to_12_yr	Male	Han	10	36	143	38.5	98	57	172	98	113.8	12.8	403	37.42	3.3	3.51	10.66	3.9	68	99.7	75	1	0	39	15	0	1	1
0	>5_to_12_yr	Male	Han	7	36	148	38.2	90.1	76	146	90	26.6	3.6	690	13.32	1.8	2.01	1.96	1.85	5	99.9	50	1	0	27	12	0	0	0
0	2_to_5yr	Female	Han	10	45	179	38.6	99.7	49	177	94	23.6	11	585	23.85	3.7	3.53	4.84	29.5	92	99.7	55	1	0	63	12	0	1	0
0	2_to_5yr	Female	Han	15	68	150	38	186	47.2	146	75	30.1	4.7	183	5.48	2.8	4.43	3.55	1.9	19	99.7	50	0	0	10	6	0	0	0
0	>5_to_12_yr	Male	Han	10	48	180	41	168	35	136	81	34.5	79	399	31.7	1.1	7.47	5.62	60.71	122	100	60	1	0	52	24	0	1	0
0	<2yr	Female	Han	10	44	160	39.4	97.9	38.9	108	59	60.3	18.5	361	9.28	1.4	1.36	7.07	0.29	14	99.8	45	1	0	26	5	0	0	0
0	>5_to_12_yr	Male	Han	11	45	171	39.1	98.7	55.5	172	95	27.5	5.2	436	12.43	3	2.27	2.5	0.07	36	99.8	50	1	0	11	11	0	0	0
0	<2yr	Male	Han	14	65	170	38.1	99	43	123	86	25.2	1.2	260	7.31	0.8	2.46	2.92	15.37	9	99	45	1	0	4	4	0	0	0
0	<2yr	Female	Han	14	62	192	37.2	93.2	57.3	132	97	26.5	2.1	511	9.66	2.6	2.5	4.23	0.27	5	99.7	40	0	0	26	3	0	0	0
0	<2yr	Female	Han	14	49	200	38	99.4	63.2	141	96	23	15.5	570	70.55	1.7	4.41	2.25	40.72	132	99.9	55	1	0	29	9	0	0	0
0	<2yr	Male	Han	14	68	183	38.5	95	47.6	120	76	19.6	1	487	7.95	1.2	1.71	0.69	0.04	5	99.9	21	0	0	8	2	0	0	0
0	<2yr	Male	Han	14	58	180	39.8	176	42	117	75	24.5	14.6	143	3.9	1.1	3.79	2.82	100	71	99	30	1	0	10	2	0	0	0
0	<2yr	Male	Han	15	45	200	39.2	93.9	60	123	84	143.8	6.3	197	20.02	3.3	1.53	10.87	0.28	5	99.8	50	1	0	23	8	0	0	0
0	<2yr	Male	Han	11	55	151	38.9	99	36	129	89	21.2	0.5	206	10.38	1.2	1.87	1.76	0.72	5	99.7	21	1	0	37	6	0	0	0
0	>5_to_12_yr	Male	Han	10	28	160	39.1	99.6	45	151	91	39.7	9.6	480	15.98	4.2	4.94	5.03	0.38	63	99	21	1	1	10	9	0	0	0
0	>12_to_18_yr	Female	Min	15	28	187	39.1	247	68.5	183	88	615.3	14.5	139	15.57	7.7	2.78	25.74	25.37	93	99.8	85	1	1	21	4	0	1	1
1	2_to_5yr	Female	Han	15	56	188	39	97.2	35.2	105	71	55.8	115.1	243	18.12	1.7	2.38	4.79	23.22	13	98.8	33	1	0	43	37	0	0	0
0	<2yr	Male	Han	14	45	185	38.2	60.6	36.3	129	82	29.8	8	420	4.08	1.2	1.27	4.16	4.56	5	99.6	40	1	0	14	1	0	0	0
0	<2yr	Male	Han	14	50	170	38.1	99.6	73.2	127	77	56.8	20.4	359	17.2	2	1.75	10.8	4.88	87	99.9	50	1	0	55	24	0	0	0
0	>12_to_18_yr	Male	Han	14	52	170	38.6	94.1	53	148	87	95.4	26.2	383	18.13	6.9	7.04	12.93	0.12	161	99.2	40	0	0	19	7	0	0	1
0	>5_to_12_yr	Male	Han	15	48	137	37.4	74.4	38	110	72	23.1	38.3	171	11.95	2.8	4.17	2.53	12.72	107	97.4	50	1	0	13	2	0	0	0
0	<2yr	Female	Han	14	36	180	36.5	181	38	93	58	22.3	10.7	175	11.77	0.6	0.87	3.65	0.19	12	99	21	1	0	15	1	0	0	0
0	<2yr	Male	Han	14	64	170	39	99.8	53.1	118	95	58.1	11.8	292	26.72	2.7	1.26	12.42	26.06	5	99.9	50	1	1	56	25	0	1	0
0	>12_to_18_yr	Female	Han	7	61	169	39.4	98	61	172	95	38.9	4.8	449	16.42	4.2	5.57	5.27	2.4	60	99.9	45	1	0	48	48	0	1	0
0	<2yr	Female	Han	14	45	169	39.6	95.9	58.6	106	67	62.9	22.4	110	17.24	1.9	1.52	13.84	14.21	35	99.5	50	1	0	28	4	0	1	0
0	>5_to_12_yr	Female	Han	13	44	140	37.9	95.7	43.1	107	59	38.2	1	247	20.33	1.8	4.21	6.11	41.26	5	99.4	35	0	1	22	4	0	0	0
1	>5_to_12_yr	Female	Han	15	85	185	39.6	98.6	33.7	134	88	47.8	75.5	76	1.34	9.7	0.93	8.08	7.17	32	99.6	60	1	0	8	6	0	1	0
0	<2yr	Female	Han	7	55	147	37.1	95.2	49.5	117	68	16.3	5.3	426	5.66	2.1	2.94	2.42	0.04	5	99.9	30	1	0	29	14	0	0	0
0	>12_to_18_yr	Male	Han	15	38	155	38.5	80	47	143	90	550.1	6.7	213	6.4	2.6	4.94	12.97	0.36	32	99	21	1	1	11	2	0	0	0
0	<2yr	Male	Han	14	52	192	37.2	99.2	49.8	106	72	69.2	4.4	866	12.8	3.3	2.35	13.94	1.16	9	99.9	35	0	0	20	10	0	0	0
0	<2yr	Male	Han	14	50	172	37	93.9	57	103	86	22.4	5.5	794	15.04	2.1	3.61	2.12	0.29	5	99.8	45	0	0	10	4	0	0	0
0	<2yr	Female	Han	11	50	143	37.8	79	53	128	78	22	361.1	105	7	2.8	0.94	2.19	0.16	12	99.7	29	0	0	62	52	0	1	1
0	<2yr	Male	Han	10	44	160	38.1	181	34.3	130	80	20.9	5.8	221	3.94	0.6	1.82	2.11	2.14	49	99.9	40	1	0	10	1	0	0	0
0	>5_to_12_yr	Female	Han	15	25	168	39.8	99	40	138	93	45.9	17.4	51	2.37	1.4	4.55	3.39	1.55	150	99.2	40	1	1	31	10	0	1	0
0	2_to_5yr	Female	Han	14	48	155	39.4	99	50	117	91	27	1	521	10.81	1.2	2.25	3.34	2.02	32	99.5	60	1	0	13	10	0	0	0
0	2_to_5yr	Male	Han	14	44	171	38.9	97.2	51.5	145	78	17	2.1	407	19.62	1	2.56	5.42	0.07	5	99.8	40	1	0	57	5	0	0	0
0	>5_to_12_yr	Female	Han	11	34	130	37.1	88	52	116	84	24.8	7.8	363	17.94	0.7	1.87	3.32	0.08	5	99	21	0	0	25	4	0	0	0
0	<2yr	Male	Han	7	63	163	38.9	98.9	48	104	60	40	5.8	172	21.81	1	1.51	3.66	1.13	12	99	55	1	0	7	7	0	0	0
0	2_to_5yr	Male	Min	11	36	165	39.4	93.4	65	131	95	39.1	1	607	9.82	2.5	3.65	4.31	0.62	17	99.7	60	1	0	31	13	0	1	0
0	<2yr	Male	Min	14	45	165	37.5	86	43	116	67	27	2.8	290	11.1	1	0.97	4.04	2.28	5	99	21	1	0	24	1	0	0	0
0	<2yr	Male	Han	14	42	163	38.9	96.7	55	126	73	42	28.2	333	12.22	8.4	3.2	5.94	0.95	71	99.4	40	1	0	21	6	0	1	0
0	<2yr	Female	Han	11	45	175	37.4	98.2	95	136	75	28.4	4.8	151	28.65	9.9	1.6	2.37	1.15	73	99.8	40	1	0	11	11	0	0	0
0	<2yr	Female	Han	14	42	146	38	92	45	110	61	31	11.8	249	10.5	1.2	3.34	6.1	0.12	5	99	40	1	0	29	3	0	0	0
0	>5_to_12_yr	Male	Han	10	40	145	38.6	99.7	41.4	139	78	35.6	15.2	409	30.16	3.7	6	5.76	0.29	39	99.9	45	1	1	50	4	0	0	0
0	<2yr	Male	Han	6	55	165	37.5	98	64	116	59	30.3	331.6	387	22.23	5.2	1.38	1.28	12.47	5	99.3	40	1	0	8	8	0	0	0
0	<2yr	Male	Han	14	46	160	40.2	98.3	80.2	139	72	53.3	34.6	199	10.76	8.6	2.36	8.01	4.58	35	99.7	99	1	0	8	8	0	0	0
0	<2yr	Male	Min	14	67	205	38.6	78.3	59.9	110	68	14.1	3.3	666	12.94	0.7	2.7	2.53	26.83	8	96.8	29	0	0	7	1	0	0	0
0	<2yr	Male	Han	14	54	175	37.2	88	33.2	101	60	25.7	38.1	333	12.08	0.7	0.99	7.06	0.05	5	99.8	40	1	0	49	6	0	0	0
0	<2yr	Male	Han	6	35	155	38.3	97	76	112	72	100.2	6.5	277	6.84	1.1	1.42	4.03	0.01	5	99	21	1	0	29	4	0	0	0
0	<2yr	Female	Han	14	49	133	37	98.7	47	115	60	59	451.2	197	30.58	1.5	1.27	8	5.95	8	99.5	35	0	0	3	3	0	0	0
0	>5_to_12_yr	Female	Han	14	38	162	39.1	94	68	126	85	37.8	1.9	493	13.81	2.1	2.71	5.67	0.7	5	99.3	85	1	0	16	11	0	0	0
0	2_to_5yr	Male	Min	6	43	234	38.9	89.4	78	118	76	112	5.7	149	16.27	7.7	1.74	14.02	100	62	99.9	60	1	0	3	3	0	0	0
0	<2yr	Male	Han	14	50	175	38.5	96	76	125	84	25.7	1.1	519	8.47	1	2.48	4.05	0.54	5	99.4	65	1	0	14	10	0	0	0
0	<2yr	Male	Min	14	45	174	38.1	89.9	42.3	107	74	70.9	10.1	188	11.27	1.3	1.95	7.47	13.39	15	99.9	45	1	1	22	4	0	0	0
0	>5_to_12_yr	Male	Han	10	36	166	39.7	95	58	148	97	333.5	88	461	27.46	6	2.51	24.85	7.65	13	99	40	1	0	27	18	0	1	0
0	<2yr	Male	Han	10	38	174	39.5	99.6	31.3	118	79	45.8	1	260	6.5	1.5	1.56	8.08	47.85	5	99.5	60	1	0	33	3	0	0	0
0	<2yr	Male	Han	14	54	162	37.6	99	95	124	95	23.2	5.1	770	10.97	1.4	1.3	2.32	0.1	5	99	50	1	0	13	11	0	0	0
0	<2yr	Female	Han	15	51	157	38.7	187	41	102	66	13.7	3.8	170	3.53	0.8	3.63	6.1	2.13	39	99.9	60	1	0	9	1	0	0	0
0	<2yr	Male	Han	14	60	176	38.9	99.7	50.8	136	82	53.6	22.5	145	22.64	2	2.31	8.15	38.01	20	99.7	80	1	0	25	8	0	1	0
0	<2yr	Male	Han	15	53	164	38	98.4	66.9	128	76	54.5	30.8	746	12.54	2.6	2.08	8.79	0.42	21	99.5	70	1	0	45	12	0	0	0
0	<2yr	Male	Han	14	65	189	39.2	98.8	78.1	110	81	188.1	29.2	505	20.49	5	2.02	23.92	43.49	71	99.9	80	1	0	43	27	0	1	1
0	<2yr	Male	Min	14	48	185	39.1	95.2	47.6	133	86	59.4	11.6	489	12.61	0.5	1.61	4.62	0.2	39	99.9	50	1	0	30	5	0	0	0
0	<2yr	Male	Han	14	48	184	37.2	40.2	65.2	78	41	41	81	512	10.31	7.3	1.49	5.75	0.09	5	80.5	60	1	0	2	2	0	0	0
0	>5_to_12_yr	Female	Han	14	30	132	38.9	95	51	132	86	30.3	2.9	357	10	1.3	2.41	4.11	0.6	26	99	21	1	0	20	8	0	0	0
0	<2yr	Male	Han	14	48	157	38	252	34.7	114	79	33.6	4	224	4.2	0.7	1.66	4.62	100	5	99.6	40	1	0	18	1	0	0	0
0	>5_to_12_yr	Female	Han	10	35	119	38.5	99.9	42.5	160	83	86.1	69.9	188	17.97	9.9	2.74	12.68	0.09	28	99.5	80	1	0	23	7	0	1	0
0	<2yr	Male	Han	14	56	189	39.4	98	70	103	75	67.2	17.5	816	30.08	2.4	1.97	9.4	46.89	18	99.7	60	1	0	45	25	0	1	0
0	2_to_5yr	Male	Han	14	41	183	39.2	99.4	50.4	114	71	56.6	16.2	157	12	2.1	2.6	15.02	48.53	40	99.9	50	1	0	27	5	0	0	0
0	<2yr	Male	Han	15	45	156	38	99.1	45	116	83	33.2	1.3	754	10.44	1.6	1.68	6.52	0.01	5	99.4	29	0	0	9	3	0	0	0
0	>5_to_12_yr	Female	Han	15	33	167	38.5	99	73	130	87	40.6	2.4	347	10.11	1.6	2.46	3.24	0.09	5	99.4	80	1	0	10	6	0	0	0
0	>5_to_12_yr	Female	Han	15	55	170	39	98.2	23.8	112	60	119.6	74.5	39	0.05	2.5	1.87	8.28	100	105	99.9	25	0	1	2	2	0	0	0
0	<2yr	Female	Han	14	66	173	37.9	99	64	137	91	28.3	192.6	241	11.3	9.1	1.56	9.8	0.98	9	99.8	55	1	0	37	23	0	0	1
0	<2yr	Female	Han	14	33	148	37.2	94.5	57.6	110	73	47.1	10.3	153	9.04	1.3	0.67	2.11	0.12	5	99.6	40	1	0	18	2	0	0	0
0	<2yr	Male	Han	10	52	167	38.9	97	63	114	64	61.8	26.6	441	10.63	2.6	1.36	7.2	0.93	5	99.2	50	1	0	37	5	0	0	0
0	>12_to_18_yr	Male	Han	10	23	135	37	88.1	40	133	79	49.4	6.6	230	13.29	1.6	2.25	3.75	71.25	26	99.6	40	1	0	12	1	0	0	0
0	>5_to_12_yr	Male	Han	6	41	186	39.5	98.2	63	135	95	22.4	4.5	832	9.32	2.1	2.38	4.1	0.03	19	99.4	40	1	0	20	20	0	0	0
0	>12_to_18_yr	Female	Han	11	32	140	39.2	81.9	36.7	159	94	37.7	15.8	271	13.7	0.8	6.02	2.68	0.64	43	99.6	21	1	1	24	5	0	0	0
0	>5_to_12_yr	Female	Min	5	35	172	39.5	97.6	48	192	100	34.2	9.9	770	18.73	1.6	4.57	5.17	0.42	5	99.8	50	1	1	52	23	0	0	0
0	2_to_5yr	Female	Han	10	54	182	39.2	99.9	77.5	125	84	24	25.3	439	14.77	2.1	4.52	4.4	8.41	160	99.6	60	1	0	59	39	0	0	0
0	<2yr	Male	Min	14	55	208	37.4	127	42	116	72	36.7	4	347	10.56	4.9	1.47	4.98	0.09	5	99	60	1	0	20	8	0	0	0
0	2_to_5yr	Male	Han	13	30	121	37.1	96.6	47.4	129	74	307.8	1	36	6.73	1.4	3.21	33.41	100	55	99.7	50	1	1	2	2	0	0	0
0	<2yr	Male	Han	14	65	177	38.5	98.9	78	111	74	57.8	14.3	291	13.12	2.9	2.51	12.38	0.07	5	99.6	60	1	0	58	14	0	0	0
0	2_to_5yr	Female	Han	13	60	178	41	95	64	116	74	19.3	23	266	16.4	0.9	3.11	5.17	0.39	39	99	35	1	0	13	6	0	0	0
0	<2yr	Female	Han	13	35	133	37.4	94.2	31.2	99	53	21.3	1	216	3.1	0.6	2.13	2.37	0.42	5	99	25	0	0	5	1	0	0	0
0	<2yr	Male	Han	14	38	216	38.5	67.5	84	82	54	28.9	12.7	344	10.37	1.8	1.03	3.95	0.18	17	94.9	60	0	0	2	2	0	1	0
0	<2yr	Male	Han	14	54	178	38.3	97.9	67	112	91	13.9	3.5	564	11.97	2	2.08	3.46	0.42	29	99.5	60	1	1	25	17	0	0	0
0	<2yr	Male	Han	15	45	172	37	98.3	31.3	112	81	24.4	17	514	11.89	3.7	4.65	1.21	0.1	5	99.7	40	0	0	7	4	0	0	0
0	<2yr	Female	Han	14	54	180	39.2	99.1	66.3	145	90	46.1	8.2	357	18.9	2.3	2.14	9.7	1.55	40	99.9	55	1	0	27	8	0	1	0
0	>12_to_18_yr	Male	Han	10	33	128	38.2	97	43	147	72	60.6	16	358	9.88	5	1.66	4.57	100	55	99.6	40	1	1	9	5	0	0	0
0	>5_to_12_yr	Female	Han	7	30	146	38.6	97.2	43.4	133	92	29.9	4.4	540	8.38	1.1	4.05	4.17	0.03	5	99.9	40	1	1	26	3	0	0	0
0	<2yr	Male	Han	14	56	182	38.4	91.8	51.2	120	72	39.4	10.1	239	11.53	3.8	1.28	6.11	0.18	5	99.5	55	1	0	43	6	0	0	0
0	<2yr	Male	Han	14	40	126	36.8	223	36.1	86	65	20.2	0.1	444	4.7	0.8	0.94	3.05	0.37	5	99.9	29	1	0	36	1	0	0	0
0	>5_to_12_yr	Female	Han	14	38	170	38.9	88.7	57.3	136	94	61.8	77.7	226	19.84	3.9	2.38	8.1	0.27	16	98	66	1	0	48	17	0	1	0
0	<2yr	Male	Han	14	45	158	36.8	217	50	115	59	20.4	5.2	421	6.91	3.3	2.2	6.25	0.33	14	99.8	21	0	1	10	2	0	0	0
0	>5_to_12_yr	Male	Han	14	40	164	37.9	99.9	42.5	147	91	271.7	2.1	178	13.01	0.9	2.56	25	100	6.6	99.6	50	1	0	42	12	0	0	0
0	>5_to_12_yr	Male	Han	15	33	126	38	89.5	49	120	80	33.9	13	238	14.04	0.6	3.65	5.34	1.56	26	99.1	35	0	0	15	4	0	0	0
0	<2yr	Female	Han	14	42	189	38.5	99.5	63.1	107	73	73.7	56.3	488	14.53	3	2.74	9.5	28.73	46	99.9	80	1	1	32	14	0	0	0
0	<2yr	Female	Han	14	43	197	39.9	99.9	85	121	88	78	10.3	300	26	1.3	2.7	3.71	7.58	64	99.3	50	1	0	33	22	0	0	0
0	2_to_5yr	Male	Han	14	28	132	38.2	91.6	38	129	84	38.1	2	196	11.76	1	0.52	3.61	48.7	5	99.6	40	1	1	38	1	0	0	0
1	<2yr	Male	Han	10	53	184	39	83.8	87.3	115	72	19.2	5.1	309	12.96	1.8	2.56	2.91	0.03	47	97.6	80	1	1	7	6	0	0	0
0	>5_to_12_yr	Male	Han	5	42	170	39.8	98.2	55	142	88	37.3	2.2	306	22.97	2.2	2.13	5.69	0.59	24	99.1	30	1	0	15	15	0	0	0
1	2_to_5yr	Male	Han	6	35	225	39.9	318	24	99	61	37.8	1	394	3.67	3.4	2.57	12.03	100	5	99	100	1	1	7	0	0	1	0
0	>12_to_18_yr	Male	Han	15	33	140	38.9	86	44	145	80	56.6	3.5	330	12.67	1.4	4.22	6.26	8.05	75	99	21	1	0	32	4	0	0	0
1	<2yr	Male	Han	11	64	179	38.9	97.4	93.9	120	74	35.8	3.5	385	11.39	2.3	1.46	2.15	0.09	32	99.7	60	1	1	20	20	0	0	0
0	<2yr	Male	Min	14	43	150	37.2	98.3	72	144	94	20.2	6.2	842	6.8	1.4	3.68	3.83	0.65	22	99.8	35	1	1	18	6	0	0	0
0	<2yr	Male	Han	14	68	168	38.2	99.4	64.2	138	71	87.1	38.2	484	12.97	1.3	1.34	6.94	5.56	12	99.9	60	1	0	43	22	0	0	0
0	<2yr	Male	Min	14	37	148	37	161	36.6	100	66	28.6	29.6	297	10.43	1.2	1.1	2.8	0.49	5	99.4	40	1	0	15	1	0	0	0
0	>5_to_12_yr	Male	Han	10	28	150	39.1	151	44	127	69	40.1	6.5	342	25.62	3.9	2.36	3.39	0.35	83	99.5	40	1	0	23	2	0	0	0
1	>12_to_18_yr	Male	Min	6	32	183	39.9	42.7	47.7	185	99	557.4	2.3	270	27.05	7.9	8	24.38	100	64	99.5	50	1	0	3	2	0	1	1
0	>5_to_12_yr	Male	Han	10	44	159	40	99	51.3	195	99	38.5	2.2	478	19.34	3	4.05	4.89	0.12	45	99.9	60	1	0	14	14	0	0	0
0	>12_to_18_yr	Female	Han	14	37	141	38	99	37	128	82	25.9	11.1	179	21.46	0.8	2.69	3.55	0.46	46	99	25	1	1	186	2	0	0	0
0	>12_to_18_yr	Female	Min	10	32	108	38.3	89.7	48	120	69	45.9	10.1	239	9.61	1.6	2.34	3.47	0.17	11	99.4	40	1	0	8	2	0	0	0
0	<2yr	Male	Han	10	43	151	37.2	99.2	55	121	85	31.5	84	184	14.96	1.1	1.4	15.99	0.31	23	99.9	30	1	0	45	8	0	0	0
0	<2yr	Female	Han	14	45	215	39.1	91	58	116	73	52.5	1	163	11.87	1.4	3.38	6.99	70.58	22	99.8	30	0	0	10	6	0	0	0
0	>5_to_12_yr	Male	Min	14	35	160	38	175	47	144	80	39.9	0.6	322	7.21	1.4	2.28	2.62	0.41	5	99	60	1	0	24	1	0	0	0
1	<2yr	Female	Han	6	30	152	37.2	243	25	114	79	20.8	1.9	166	4.1	4.6	1.35	1.77	0.33	5	100	70	1	0	1	0	0	0	0
0	<2yr	Male	Han	14	50	182	39.8	96.4	38	107	65	26.7	2.2	413	3.68	2.2	2.22	3.24	3.72	53	98.3	21	1	0	24	2	0	0	0
0	>12_to_18_yr	Male	Han	11	31	166	38.5	93.2	43	146	90	90.5	9	274	12.44	7.7	3.42	12.24	0.73	17	99.2	50	1	0	23	7	0	0	0
0	<2yr	Female	Han	15	42	148	38.2	99.9	50	122	76	37.3	15.7	203	7.99	1.3	2.18	10.16	0.57	82	99.8	60	1	0	27	8	0	0	0
0	<2yr	Female	Han	10	41	155	38.8	99.6	48.6	116	68	75	9.6	139	13.81	1.4	1.9	6.9	0.29	32	99.8	60	1	1	23	4	0	0	0
0	2_to_5yr	Female	Han	14	58	178	39.2	165	49	116	79	62.2	53.5	169	20.99	2	2.8	13.33	8.08	35	100	60	1	0	31	9	0	0	0
0	2_to_5yr	Male	Han	15	39	130	37.5	93.9	49	107	79	22.3	5.7	365	13.71	0.9	3.36	3.16	0.2	46	99.7	21	1	0	12	5	0	0	0
0	<2yr	Male	Han	14	38	155	37.4	41.9	75	128	68	28.1	3.1	410	8.03	1.1	0.85	4.42	0.07	5	98.4	90	1	1	7	7	0	0	0
0	>5_to_12_yr	Female	Han	14	50	134	37.5	98.2	50.1	115	88	52.8	11	241	9.07	9.3	1.65	15.36	0.58	5	98.5	50	1	0	20	4	0	0	0
0	<2yr	Male	Han	10	62	194	37.2	86.6	94.6	87	55	45.6	25.4	431	30.86	9	0.69	3.54	53.1	5	93	99	1	0	1	1	0	0	0
1	<2yr	Male	Han	15	42	176	38.5	98	98	122	77	28.3	7.3	353	9.97	4.4	1.01	7.3	0.03	8	98.9	75	1	0	7	7	0	0	0
0	>5_to_12_yr	Female	Han	15	48	151	39.9	99	47	128	84	45.5	2	235	8.02	1.2	3.96	5.87	5.25	44	99	40	1	1	17	7	0	0	0
0	<2yr	Female	Han	13	49	177	37.8	98.6	42	107	72	24.3	3.9	231	7.46	0.9	4.65	2.99	1.97	73	99.6	40	1	0	8	3	0	0	0
0	<2yr	Male	Han	11	42	135	37.7	99.8	47.8	128	77	31.7	2.5	99	14.24	5.6	1.99	6.61	9.77	5	99.7	50	1	0	8	3	0	0	0
0	<2yr	Male	Min	10	53	169	38	98.7	82.1	134	77	72.4	7	399	11.01	0.9	2.6	2.93	1.63	17	99.9	60	1	0	36	21	0	0	0
0	2_to_5yr	Female	Han	15	39	135	37.1	85.6	47	112	62	27	2.6	416	2.84	1.4	2.82	2.07	0.51	20	99	40	1	0	8	4	0	0	0
0	<2yr	Male	Han	11	56	170	37.6	98.5	56	104	64	38.6	61.9	473	12.96	7.8	1.22	4.8	44.78	19	99	60	1	0	31	12	0	0	0
0	2_to_5yr	Female	Han	14	46	139	38.5	82	38	125	76	22.6	8.3	75	1.76	0.7	2.15	0.94	11.01	32	99	21	0	1	33	2	0	0	0
0	<2yr	Female	Han	14	37	170	40	96.3	59.7	127	85	40.7	11.1	242	17.31	1.2	1.46	10.55	2.23	5	99.9	45	1	0	29	4	0	0	0
1	>5_to_12_yr	Female	Han	10	66	206	39	91	74.4	104	57	109.1	83.7	51	12.97	4.4	0.77	19.38	100	56	98.7	45	1	0	2	2	0	1	1
0	<2yr	Male	Han	14	49	140	37.2	99	67	129	87	45.3	323.9	190	20.9	6	1.59	20.68	1.31	24	99.9	45	1	0	60	11	0	0	0
0	>5_to_12_yr	Male	Han	14	78	154	40	378	42	140	89	38.5	19.8	530	33.23	4.7	7.09	4.9	7.05	108	100	60	1	1	26	9	0	0	0
0	>5_to_12_yr	Male	Han	10	31	150	41	96.7	48.2	142	92	36.6	1.3	150	4.03	0.7	2.38	2.54	0.96	5	99.7	45	1	0	5	3	0	0	0
0	<2yr	Female	Han	14	62	172	38.5	93.2	55.4	122	70	24.9	3.9	454	15.06	2.3	0.91	5.79	6.54	9	99	80	1	1	15	8	0	0	0
0	>5_to_12_yr	Male	Min	10	23	130	37.9	94.9	36.7	143	77	42.5	20	83	8.15	1.1	5	3.51	0.72	77	99.1	32	0	1	54	2	0	0	0
0	<2yr	Male	Min	14	38	188	37.4	85.8	50.4	122	70	29.1	9.1	283	10.63	1.1	0.72	6.07	0.18	5	99.7	45	1	0	41	7	0	0	0
0	2_to_5yr	Male	Han	10	31	163	38	87.6	49	117	76	22.1	3.6	392	6.48	1.1	1.82	4.25	0.17	15	99.7	60	1	0	23	4	0	0	0
0	<2yr	Male	Han	10	34	142	37.5	92	41	117	77	25.4	1	201	9.47	0.6	1.52	3.92	0.89	41	99.4	40	1	0	11	1	0	0	0
0	<2yr	Male	Han	14	42	158	38.7	73	49	111	82	52	7.5	158	12.84	2	2.13	3.45	0.06	5	98	21	1	0	25	3	0	0	0
0	<2yr	Male	Han	6	50	144	37.4	89.4	40	129	81	21.6	291.5	434	35.39	7	1.18	0.73	0.27	5	99	60	1	1	4	2	0	0	0
0	2_to_5yr	Male	Min	12	76	180	39.6	97.2	82	139	99	18.4	1	822	24.81	1.6	2.46	4.87	2.61	195	99.9	45	1	0	34	34	0	0	0
0	>5_to_12_yr	Male	Min	6	33	135	37.7	99.5	55.6	147	89	32.7	4.5	449	9.15	2	2.26	5.02	0.65	5	99.8	40	1	0	37	13	0	0	0
0	<2yr	Male	Han	10	35	136	38.5	90	32	125	85	24	66.5	194	4.65	1.3	1.25	1.28	0.2	5	99	21	1	0	16	1	0	0	0
0	<2yr	Male	Min	14	54	189	37.2	94.5	54.9	92	55	26.4	19.9	328	7.55	2.2	1.8	2.77	0.08	5	98.5	80	1	0	6	6	0	1	0
0	<2yr	Male	Han	14	40	150	37.9	98.7	50.7	119	64	64.8	13.9	290	7.7	1.9	1.5	4.91	2.28	5	99.6	40	1	0	18	2	0	0	0
0	<2yr	Female	Han	14	45	154	38.8	99.7	34.7	131	92	26.4	1.5	407	12.78	1.9	1.63	2.3	0.04	5	98.1	29	0	0	8	1	0	0	0
0	<2yr	Male	Han	7	35	158	36.8	94	72	114	55	33.6	1.5	257	8.96	8	1.6	4.33	21.31	5	99.9	50	1	0	4	4	0	0	0
0	<2yr	Female	Han	14	33	135	36.9	86	49	136	81	30.3	1	319	10.38	0.8	0.62	0.75	0.07	5	96	21	1	0	16	1	0	0	0
0	<2yr	Female	Han	10	45	160	38	91.8	57.3	142	76	22	17.5	206	21.66	0.9	4.7	3.49	0.08	59	99.7	45	1	1	5	5	0	0	0
0	>5_to_12_yr	Female	Han	14	40	150	38	96.1	44.9	111	64	28	4.6	594	20.32	2.2	4.97	3	1.62	10	99.9	55	1	0	20	10	0	0	0
0	<2yr	Female	Han	13	45	183	38.3	88.2	50	100	66	21.8	1	394	16.55	0.5	2.38	1.4	1.64	48	99.7	50	0	0	69	1	0	0	0
0	<2yr	Female	Han	14	37	137	37.6	99.3	34.2	108	57	15.4	3.2	558	3.49	1.9	1.76	0.75	0.08	5	99.4	40	0	0	15	1	0	0	0
0	<2yr	Female	Han	14	60	166	37.7	99	69	129	94	33.4	4.1	545	10.64	2.7	1.7	4.88	0.94	5	99.3	55	1	1	23	13	0	0	0
0	2_to_5yr	Male	Min	12	33	154	39.4	99	43	112	83	33.6	1.1	561	39.37	4.6	4.05	4.19	5.27	21	99	21	1	0	12	5	0	0	0
0	<2yr	Male	Han	11	45	170	38	98.4	44.3	120	81	22.5	2.8	796	17.3	2.9	3.16	2.37	12.47	5	99.8	40	0	1	49	11	0	0	0
0	<2yr	Female	Han	10	42	141	37.2	90.5	47.3	120	64	43.1	15.5	185	14.56	1.1	1.49	6.5	73.47	59	99.2	45	1	0	33	2	0	0	0
0	<2yr	Male	Han	14	55	172	37.1	82.8	54.7	121	82	35.1	6.1	190	5.76	1.8	1.14	3.47	0.11	5	99.7	50	1	0	29	7	0	0	0
1	2_to_5yr	Female	Han	11	42	163	39	88.7	98.8	123	57	195.5	53.9	198	15.67	5.1	4.99	19.55	100	127	99	95	1	1	43	5	0	1	0
0	<2yr	Female	Han	14	38	155	37.5	200	21	93	58	117.1	12.2	113	8.84	1.8	1.4	1.64	0.23	5	100	70	1	1	20	2	0	0	0
0	>5_to_12_yr	Male	Han	14	59	160	39.4	99.9	68.9	180	85	101.3	27.3	104	11.04	2.7	2.91	29.68	16.79	96	99.9	65	1	0	57	30	0	1	0
0	<2yr	Male	Han	6	26	148	37.2	86.8	38.3	99	49	35.3	21	114	29.2	1.5	3.15	6.19	8.26	35	98	21	1	0	1	1	0	0	0
0	>5_to_12_yr	Female	Han	5	43	168	39	99.4	53	162	82	43.7	6.4	509	10.3	2.5	4.57	4.9	0.38	14	99.9	41	1	1	38	38	0	0	0
0	2_to_5yr	Female	Han	15	43	167	37.5	89	74.1	151	85	38.4	34.5	113	3.04	4	1.05	6.48	22.49	15	99.7	60	1	1	19	8	0	1	0
0	<2yr	Female	Han	10	39	129	38.2	322	44.8	110	56	37.6	14.6	261	6.77	1	1.56	4.23	21.79	5	99.8	45	1	0	25	2	0	0	0
0	<2yr	Male	Han	14	55	189	37.8	86.3	62	107	62	59.2	11	215	11.96	1.6	0.93	4.42	5.44	5	99.8	40	1	0	57	4	0	0	0
1	2_to_5yr	Male	Han	11	35	160	37.5	93	99.8	170	94	24.8	3.2	297	25.85	2.6	1.71	5.41	2.88	8	97.9	99	1	0	88	8	0	0	0
0	<2yr	Male	Han	11	55	168	39.3	91	50.1	122	75	61.6	11.2	326	15	1.2	0.89	11.68	0.52	40	99.9	60	1	0	24	17	0	1	0
0	<2yr	Female	Han	14	38	136	36.9	88.9	41	129	78	17.1	5.2	245	9.96	1.2	1.42	1.7	0.08	12	99.9	55	1	1	6	4	0	0	0
0	>5_to_12_yr	Female	Han	14	40	128	37.2	95.7	34.3	122	86	34.4	2.9	243	3.44	1.1	4.94	2.28	0.51	48	98	60	1	0	7	5	0	0	0
0	>5_to_12_yr	Male	Min	15	27	130	38.5	97	38	128	76	23.1	1.8	472	8.54	0.6	4.11	1.45	0.17	24	98	21	1	0	50	0	0	0	0
0	<2yr	Female	Han	14	45	178	38.3	97.8	48.3	114	86	49.7	13.7	212	13.58	2.2	2.97	9.36	0.08	25	99.9	60	1	1	32	15	0	0	0
1	<2yr	Male	Han	14	35	147	37.1	93.4	43	100	65	29.7	10.1	324	10.44	1.1	0.96	3	0.8	5	99.6	40	1	0	5	5	0	1	0
0	<2yr	Female	Han	6	60	153	37.2	99.5	50.5	104	81	132.9	11.2	218	4.35	3.5	1.2	5.54	0.08	5	98	50	1	0	4	4	0	1	0
0	<2yr	Male	Han	14	35	207	39.3	91	95	137	74	23.6	1.6	206	7.62	1.2	2.07	3.01	8.81	22	99.7	85	1	1	4	3	0	0	0
0	<2yr	Male	Han	14	52	186	37.2	89.2	59	93	60	22	10.8	564	9.48	1.7	3.74	2.6	0.3	26	99.9	50	1	0	10	5	0	0	0
0	>5_to_12_yr	Male	Han	7	43	160	38	96	68	149	95	28.2	5.3	539	33.24	3.5	1.76	4.48	0.22	18	99.8	50	1	0	19	16	0	0	0
0	<2yr	Male	Han	15	39	152	37	98	50	139	73	31	19.2	106	3.65	1.2	2.26	2.5	0.15	5	99	21	1	0	23	5	0	0	0
0	>5_to_12_yr	Male	Han	14	38	160	38	99.1	54.3	117	89	33	3.5	519	26.97	1.6	2.05	4.72	0.15	81	99.9	65	1	1	25	19	0	0	0
0	>5_to_12_yr	Female	Han	10	28	132	37.8	186	47.9	125	72	73.1	1	120	7.5	0.7	2.5	4.11	0.85	5	99.9	40	0	0	25	1	0	0	0
0	>12_to_18_yr	Female	Min	15	48	158	39.2	160	39	133	96	29.9	14	76	18.29	4.4	7.9	5.08	0.08	9	100	80	0	0	84	8	0	0	0
0	<2yr	Female	Han	14	53	163	38.4	96.8	66	107	64	35.4	1	263	11.31	1.1	1.58	10.36	0.08	17	99.6	40	0	1	18	3	0	0	0
0	<2yr	Male	Han	14	50	170	37.4	99	55	125	88	22.9	4	545	18.64	2.7	2.09	2.51	24.88	14	99.6	50	1	0	19	14	0	0	0
0	>5_to_12_yr	Male	Han	14	35	145	39.1	99	48.3	129	83	29.2	54.4	82	3.63	1.3	0.58	5.79	1.77	12	99	40	1	1	17	4	0	0	0
0	<2yr	Male	Han	11	45	158	38.9	95.7	48.3	124	78	38.6	4.3	135	3.63	1.2	1.97	4.06	1.11	93	99.7	40	1	1	15	5	0	0	0
0	>12_to_18_yr	Male	Han	10	39	140	38	208	40.2	141	78	35.9	14.1	277	29.02	0.7	3.22	3.55	6.57	57	99.3	40	1	0	12	2	0	0	0
0	<2yr	Female	Han	11	34	134	37.2	94.5	62	112	84	135.1	1	119	11.5	4.8	1.08	13.01	13.29	15	99.3	80	1	0	3	3	0	0	0
0	<2yr	Male	Han	14	78	185	38.2	92.4	59	126	78	44.7	15.7	270	12.51	1.2	2.26	3.87	0.3	10	99	50	1	0	43	25	0	0	0
0	<2yr	Female	Han	10	32	114	36.8	79	35	115	70	21.8	4.2	197	9.57	0.9	1.48	3.36	0.99	5	99	21	1	0	16	1	0	0	0
1	>5_to_12_yr	Female	Han	11	38	170	38.8	69	96	122	57	57.9	1.9	560	20.59	6.1	1.52	5.61	66.43	5	83	21	1	0	1	1	0	1	0
0	<2yr	Male	Han	14	54	164	36.8	99.6	42	102	61	13.4	7.6	44	12.35	0.8	0.7	4	0.12	10	98.2	40	1	0	24	1	0	0	0
0	<2yr	Male	Han	11	65	202	37.3	82.7	48.1	125	80	16.8	1	550	11.22	1.8	0.98	1.01	0.13	5	99.6	29	1	0	2	2	0	0	0
0	<2yr	Male	Han	14	60	150	38.1	91.8	91	145	95	45	183.7	96	14.91	2.7	0.83	14.27	0.42	5	99.9	31	1	1	30	7	0	1	0
0	2_to_5yr	Female	Han	14	36	145	36.9	199	36.6	119	79	31.1	7.5	68	9.36	1	0.78	2.36	0.11	5	99.9	40	0	0	24	1	0	0	0
0	2_to_5yr	Male	Han	14	49	182	39.1	95.5	41.4	163	92	25	23.4	286	22.56	2.6	5.28	9.24	20.98	78	99.8	50	1	0	46	12	0	0	0
0	<2yr	Male	Han	14	56	175	38	98.9	86	129	94	31.8	3	857	38.5	2.6	3.3	4.56	0.71	30	99.9	60	1	1	49	32	0	0	0
0	<2yr	Male	Han	10	45	177	38	97.8	50.2	117	66	57.6	5	315	16.81	1.4	0.68	5.9	0.14	11	99.6	45	1	0	21	4	0	1	0
0	>5_to_12_yr	Male	Han	7	37	170	39.3	98.9	67.3	136	97	23.8	1	464	16.91	2.5	0.85	3.92	0.17	18	99.6	50	1	1	39	16	0	0	0
0	<2yr	Male	Han	14	39	154	36.8	82.4	39.4	98	62	28.8	65.4	331	5.63	1.8	0.86	3.08	0.16	5	97.9	21	1	0	10	1	0	0	0
0	2_to_5yr	Female	Han	13	50	158	39.1	94.9	58	126	70	36.3	5.3	317	16.83	1.4	3.61	4.68	0.66	19	99.7	30	0	0	6	6	0	0	0
0	<2yr	Female	Han	11	23	163	36.8	97.4	50.2	89	63	37.2	5.6	337	9.13	0.8	0.79	4.66	48.7	5	99.8	21	1	0	35	13	0	0	0
0	<2yr	Female	Han	14	50	126	36.8	110	38	89	47	35.3	17.3	346	6.39	3.8	1.1	3.32	23.22	5	97	60	0	0	8	0	0	0	0
0	<2yr	Male	Han	14	32	185	37.5	163	35.7	104	78	25.2	2.5	331	9.69	1.5	1.44	2.84	0.03	5	99.6	21	0	0	7	1	0	0	0
1	<2yr	Male	Han	10	46	214	38.6	88	37	77	38	48.8	2.8	29	8.56	6.1	1.12	6.2	100	60	97.3	77	1	0	2	2	0	1	0
0	<2yr	Male	Han	14	56	171	37	74	77	100	66	22.9	5.1	394	7.66	1.9	1.01	3.71	0.15	10	99	21	1	1	27	6	0	0	0
0	<2yr	Male	Han	11	65	211	39.9	99	83	154	83	25	3	684	18.38	2.6	2.66	2.99	0.17	120	99.8	50	0	0	23	22	0	0	0
0	2_to_5yr	Male	Han	14	42	135	38.5	96.3	40.1	121	71	48.4	24.1	143	8.01	2.3	1.93	9.07	48.91	11	98.8	70	1	0	22	4	0	0	0
0	<2yr	Male	Han	11	51	154	38.7	96.4	56	126	84	19.3	5.1	282	8.08	1.1	6.46	2.87	2.81	110	99.8	50	1	0	13	8	0	0	0
0	>5_to_12_yr	Female	Han	14	46	140	39.1	111	38.5	170	100	32.2	3.1	248	17.37	5.5	35.1	4.62	0.44	5	99	35	0	1	17	2	0	0	0
1	<2yr	Male	Han	10	70	185	39.7	60.7	86	125	87	22	2	230	26.57	26	4.33	3.83	25.54	131	99	40	1	0	4	4	0	0	0
0	<2yr	Male	Han	13	60	158	38.9	99	45	117	67	28.1	2	159	6.91	1.5	1.21	3.19	0.13	11	99.9	35	0	0	35	5	0	0	0
0	<2yr	Female	Han	11	46	156	36.9	90.3	45.8	109	55	47.1	14.8	437	7.57	1.6	1.92	3.98	2.54	103	99.8	30	0	0	12	2	0	0	0
0	2_to_5yr	Male	Han	14	49	152	37.6	85.9	32	110	71	56	1.5	683	9.81	3.3	1	3	0.1	5	98.7	40	1	1	20	1	0	0	0
0	<2yr	Female	Han	15	45	172	38.5	83.7	46.6	109	83	21	9.3	256	13.89	1.6	3.15	4.8	0.12	5	96.4	70	1	0	18	3	0	0	0
0	2_to_5yr	Female	Han	13	41	146	38.7	99	59.6	174	78	274	42	100	21.95	3.2	3.51	33.13	3.69	109	99.5	70	1	0	11	11	0	0	0
0	<2yr	Male	Han	14	55	170	37.4	99.4	45.2	142	98	632.5	2.3	418	20.07	2.4	3.51	19.25	52.58	30	99.3	50	1	0	20	3	0	0	0
0	<2yr	Female	Han	10	38	167	36.5	89	32	129	71	18.3	8.9	363	4.21	3.9	1.25	4.29	1.36	5	97	21	1	0	8	1	0	0	0
1	2_to_5yr	Female	Han	14	32	163	40	146	58	118	70	13.3	4	212	6.28	2.2	2.93	0.83	0.27	50	100	35	0	0	14	4	0	0	0
0	<2yr	Female	Han	7	36	150	37.5	97.8	49.5	145	84	27.1	4.5	424	40.17	3.4	1.94	2.86	1.07	10	99.6	50	1	1	14	14	0	0	0
0	2_to_5yr	Male	Han	14	36	167	39.2	99.9	48	121	77	43.2	13.4	173	9.47	3.4	2.24	4.43	15.67	18	98.7	40	1	0	18	4	0	0	0
0	<2yr	Female	Han	11	58	178	38.2	99.6	51	120	86	12.9	1	624	25.56	1.4	0.89	0.83	3.03	15	99	29	1	0	31	6	0	0	0
0	>5_to_12_yr	Female	Han	13	48	111	38.6	98.2	57	166	98	36.5	27.7	535	17.96	2.4	4.52	6.54	0.06	13	99.9	50	1	0	24	24	0	0	0
0	<2yr	Female	Han	14	51	169	38	99.7	38	118	86	24.5	15.9	200	6.27	0.8	4.55	2.93	64.78	114	99.9	45	1	0	16	2	0	0	0
0	<2yr	Female	Min	14	50	164	38	93	66.8	120	83	25.1	1.2	583	10.46	2.4	1.25	3.15	0.09	5	98	55	1	1	24	15	0	0	0
0	<2yr	Female	Han	15	52	168	38.7	95	49	126	74	58.9	9.5	240	16.01	1.7	1.48	9.53	3.16	5	99	21	1	1	30	7	0	0	0
0	2_to_5yr	Male	Han	14	57	159	38.7	91.1	38.6	126	79	41.8	17.8	264	12.69	1.2	2.28	4.29	100	83	99.9	50	1	0	9	3	0	1	0
0	2_to_5yr	Male	Han	11	38	145	38.5	95.2	45.6	119	83	27.8	6.5	468	13.39	1.8	2.64	4.14	10.6	10	99.9	30	0	0	58	6	0	0	0
0	<2yr	Male	Han	10	55	186	37.7	88.8	54.7	121	72	32.3	5.7	203	10.39	1	1.13	4.3	0.15	5	99.5	50	0	0	39	4	0	0	0
0	<2yr	Male	Han	14	58	169	37.8	99.9	45.9	133	78	19	1	226	11.8	1.3	2.88	2.58	0.9	5	99.9	40	1	0	5	5	0	0	0
0	<2yr	Female	Han	14	41	165	38.1	97	39	115	82	24	12	471	23.85	0.8	3.74	2.95	5.89	39	99.2	21	1	0	11	3	0	0	0
0	<2yr	Male	Han	14	50	176	38	97.5	43.8	136	92	16.3	1	1352	33.31	1.1	3.89	2.52	4.86	76	99	50	1	0	42	9	0	0	0
0	2_to_5yr	Female	Han	10	55	185	38.3	98.6	44.4	126	95	27.1	9.1	200	9.25	1.4	1.69	2.34	0.34	5	99.8	35	1	1	48	2	0	0	0
0	<2yr	Male	Han	13	45	178	37.6	81.8	42.5	95	69	32.4	7	400	6.97	1	1.08	2.3	0.07	5	99.9	45	1	0	3	3	0	0	0
0	<2yr	Female	Han	14	38	140	36.7	99	32	114	78	19.1	1.5	596	5.41	1.2	3.68	0.71	0.48	16	98	21	1	0	38	1	0	0	0
0	<2yr	Female	Han	11	38	156	40	98	44	116	76	55.8	7.5	152	10.89	2	3.03	4.2	0.07	13	99	55	1	0	27	19	0	1	0
0	>5_to_12_yr	Female	Min	14	45	126	37.2	89.5	28.7	128	90	36.7	1.6	186	21.11	0.7	2.65	3.05	0.03	57	99.4	40	1	0	9	1	0	0	0
0	<2yr	Male	Han	14	54	168	37.8	92	61	123	82	31	8.9	280	9.71	1.7	3.82	8.31	2.97	49	99.9	40	1	0	17	10	0	0	0
0	<2yr	Male	Han	7	45	190	38.5	98.7	78.3	112	66	82.1	21.9	553	11.88	7.5	3.02	8.63	46.48	11	99.7	50	1	0	11	11	0	0	0
0	>5_to_12_yr	Male	Han	11	36	133	38.6	79.1	31.2	134	71	22.3	11.4	204	6.23	0.8	1.47	2.2	12.14	5	99.5	40	1	1	13	2	0	0	0
0	2_to_5yr	Female	Han	14	68	169	39	98.6	54.7	140	89	64.8	9.5	226	15.75	1.9	1.99	7.62	9.91	46	99.6	75	1	0	34	19	0	0	0
0	<2yr	Male	Han	10	48	170	37.9	96.1	63	126	81	68.1	43.4	305	13.33	5.7	2.26	5.62	0.08	12	99.9	50	1	0	23	12	0	0	0
0	<2yr	Female	Han	14	30	154	38	87	30.1	106	70	34	12.4	224	4.89	1	2.57	3.95	20.4	70	95.9	40	1	0	12	0	0	0	0
0	<2yr	Male	Han	10	48	150	37.6	95	48	112	72	42.4	14.3	180	15.99	3	2.86	6.5	31.64	56	99	21	1	1	102	18	0	0	0
0	<2yr	Female	Min	10	44	160	38.2	98.3	44	116	70	84.2	3.9	178	10.58	1	2.27	2.94	0.12	5	99	50	1	1	24	5	0	0	0
0	2_to_5yr	Female	Han	11	56	175	39.9	183	62	144	100	26.4	13.2	103	1.69	5.2	6.56	3.44	1.57	158	100	60	1	1	21	10	0	1	0
1	<2yr	Male	Han	11	40	109	36.9	53	59.3	102	40	23.3	343	54	7.93	7.3	0.85	0.78	1.85	9	81.1	100	1	0	4	1	0	1	0
0	>5_to_12_yr	Female	Min	7	77	176	40.1	99.5	58	129	93	91.1	15.9	648	16.57	3.4	3.77	15.57	100	35	99.9	55	1	0	92	92	0	0	0
1	<2yr	Male	Han	14	41	158	38.1	98	67	145	85	27.8	5.4	568	13.28	1.4	1.69	4.92	0.71	5	99.8	41	1	0	30	17	0	0	0
0	<2yr	Male	Han	14	49	165	38.2	99	51	122	84	31.2	4.3	754	11.09	2.2	1.96	3.7	0.31	11	99.5	40	1	0	23	10	0	0	0
0	>5_to_12_yr	Female	Han	14	20	130	37.3	93.3	39.2	119	82	27.5	4.9	316	11.26	0.5	4.29	2.29	0.53	21	99.3	40	1	0	22	2	0	0	0
0	<2yr	Female	Han	14	59	169	38	94	54	116	73	29.1	5.6	486	10.2	9.5	2.5	3.07	0.11	5	99.7	25	0	0	11	8	0	0	0
0	>12_to_18_yr	Female	Han	14	24	83	36.7	97.8	38.2	106	97	51.6	38.7	182	18.69	4	2.55	3.68	0.72	10	98.4	50	0	0	8	0	0	0	0
0	2_to_5yr	Male	Han	15	52	155	37.5	81.6	38.7	119	97	25.3	2.2	533	13.48	0.8	3.22	3.47	0.07	5	96.5	25	0	0	6	2	0	0	0
0	2_to_5yr	Male	Han	6	80	170	39	90.8	35.8	190	100	16.2	1	532	25.08	4.1	4.7	1.08	8.75	101	99.4	45	1	0	7	3	0	0	0
0	>5_to_12_yr	Female	Han	14	57	175	39.6	93.9	55	141	83	50.7	3.6	253	6.63	4.6	1.63	14.21	0.37	69	99.6	50	1	0	20	13	0	0	0
0	<2yr	Female	Han	13	48	175	37.5	99.3	83.7	106	82	50.6	3.3	541	27	0.8	1.5	3.4	48.7	80	99.7	60	1	0	51	36	0	0	0
0	>5_to_12_yr	Male	Han	14	29	147	37.8	80	45	150	90	38.8	4.7	149	18.21	0.8	2.37	2.82	0.2	46	99	21	1	1	17	1	0	0	0
0	>12_to_18_yr	Female	Min	15	49	160	40	95	31	141	98	90.2	8.2	39	5.87	2	3.64	13.87	15.36	57	98	35	0	1	50	5	0	0	0
0	2_to_5yr	Male	Han	7	43	146	38.8	98	62.7	131	98	28.9	6.3	415	21.26	0.9	4.98	3.47	1.64	72	99.3	50	1	1	15	15	0	0	0
0	<2yr	Male	Han	14	43	240	37.6	98	59	113	79	56.5	20	230	14.07	2.1	1.85	4.4	3.94	9	99.3	40	1	0	22	7	0	0	0
0	<2yr	Male	Han	14	46	170	38.6	82	40	124	97	20.1	10	221	2.31	0.8	2.91	2.46	71.32	24	98	21	1	0	11	2	0	0	0
0	>5_to_12_yr	Male	Han	15	41	195	38.5	95.8	35.4	115	69	44.9	23.2	28	0.07	7.7	7.68	10.81	0.18	88	99.3	30	0	1	17	2	0	0	0
0	<2yr	Male	Han	14	69	173	36.8	74.2	60.6	96	63	29.6	11.5	149	22.16	3.4	0.5	4.02	16.03	5	99.7	65	1	0	2	2	0	0	0
0	>5_to_12_yr	Female	Han	14	39	170	38.8	98.3	47	157	98	57.3	23.5	330	45.7	5.6	7.5	6.37	25.02	157	99.7	35	0	1	8	8	0	0	0
0	<2yr	Male	Han	10	45	150	37.2	95	92	142	75	93.6	9.8	200	10.03	1.4	1.49	7.07	0.44	12	99	21	1	0	38	5	0	0	0
0	<2yr	Male	Han	14	42	187	37.6	99.4	50.9	114	60	44.8	12.2	215	14.95	2.4	1.24	6.1	7.57	5	99.7	40	1	0	29	6	0	0	0
0	<2yr	Male	Han	14	36	173	37.3	91	64	118	69	28.5	1	397	6.05	1.3	3.2	2.13	6.94	5	99.3	50	1	0	7	3	0	0	0
0	<2yr	Female	Han	14	38	174	37	98.1	61	92	50	27.2	11.7	352	5.05	1.1	1.05	2.93	0.08	5	99	50	1	0	4	4	0	0	0
0	<2yr	Male	Han	6	60	160	38	94.8	53.6	112	81	39.9	4.6	515	16.74	1.3	3.59	5.03	25.52	5	99.9	60	1	0	6	6	0	0	0
0	<2yr	Male	Han	14	45	160	39.7	95	59.3	119	75	25.3	90.3	98	16.64	2.4	1.29	10.78	100	19	99.4	50	1	0	35	7	0	0	0
0	<2yr	Female	Min	14	55	172	38.9	99.5	45.2	117	68	27.8	2.2	659	15.61	1.6	3.84	3.56	0.2	42	99.3	80	1	1	23	19	0	0	0
0	<2yr	Female	Han	14	40	155	37.2	99.9	52.2	119	91	20.4	5	422	14.04	3.3	1.73	2.99	0.15	5	99.9	60	1	0	27	14	0	0	0
0	2_to_5yr	Female	Han	14	34	124	37.2	130	31.9	114	78	26.1	3.5	256	16.3	2.3	0.85	2.11	4.98	5	99.6	25	0	0	28	0	0	0	0
0	<2yr	Female	Han	14	45	163	36.8	95	50	93	59	28.8	2.3	191	6.04	0.9	0.96	2.49	0.52	5	97	21	1	0	24	1	0	0	0
0	<2yr	Female	Han	14	50	187	37.3	135	42.4	87	42	26.8	1	614	0.69	0.8	3.16	2.38	1.38	73	99	35	1	0	13	1	0	0	0
0	<2yr	Female	Han	15	44	165	38.6	99.9	74	137	87	29.5	1	427	10.98	1	2.6	3.94	5.21	16	99.9	45	1	0	16	11	0	0	0
0	<2yr	Female	Han	14	39	135	36.9	72	42	96	74	22.1	3.5	244	7.12	1	1.89	2.03	0.44	9	99	21	1	0	6	2	0	0	0
0	<2yr	Male	Min	10	47	182	38.5	83.6	44.7	128	72	28.3	20.3	147	7.02	0.7	4.1	2.2	21.97	49	99.8	50	1	0	50	3	0	0	0
0	<2yr	Male	Han	14	65	172	37.2	99	77	113	76	28.2	2.8	262	7.74	1.8	1.8	4.18	10.7	31	99.9	50	1	1	46	16	0	0	0
0	2_to_5yr	Male	Han	15	35	181	38.6	91	68	128	78	25	0.6	315	17.16	1.3	2.19	2.17	2.71	33	99	25	1	0	8	6	0	0	0
0	2_to_5yr	Female	Han	14	32	155	37.4	225	32	108	60	24.5	16.9	183	11.78	1.3	1.3	1.6	0.08	5	100	70	0	0	28	1	0	0	0
0	2_to_5yr	Male	Han	13	45	163	39	99.9	66	148	95	31.5	17.6	395	27.68	4.1	3.23	7.43	42.79	53	99.9	60	1	1	41	14	1	1	0
1	<2yr	Female	Han	6	70	169	39	99	75.1	116	80	30.7	32.9	296	7.21	2.3	1.01	5.55	5.15	5	99.8	40	1	0	16	16	0	0	0
0	<2yr	Female	Han	14	36	155	36.9	92	36.7	94	57	50.3	3	408	6.63	0.9	1.07	2.41	17.62	5	97	35	1	0	23	1	0	0	0
0	2_to_5yr	Male	Han	14	40	123	39.1	97	48	109	65	29.1	1	359	6.13	0.6	1.99	5.11	0.35	5	98	21	0	1	8	2	0	0	0
0	>5_to_12_yr	Male	Han	10	25	124	37	263	41.3	132	93	45.2	0.8	296	27.88	2.8	1.3	4.73	0.4	5	99.2	50	0	0	26	1	0	0	0
1	<2yr	Male	Han	14	49	163	38.3	92.3	53.2	134	82	50.4	85.4	49	11.3	2.8	0.53	7.76	5.71	69.3	99.6	40	1	1	13	8	0	1	0
1	2_to_5yr	Male	Han	14	55	166	37.6	96.7	38	103	69	46.4	44.6	108	2.82	4.3	1.39	23.6	51.7	9	99.8	65	1	1	61	24	0	1	0
0	<2yr	Female	Han	14	48	226	37.4	96.3	46.3	116	68	52.7	11	293	23.78	2.7	1.14	13.48	16.45	13	99.9	50	1	0	33	4	0	1	0
0	<2yr	Male	Min	14	30	145	36.6	66.8	51.2	119	72	15.2	2.5	492	16.99	1.4	2.65	1.17	0.94	21	94.8	50	1	0	4	1	0	0	0
0	<2yr	Male	Han	14	66	180	38.9	99.3	70.9	127	85	47.6	2.4	644	13.23	1.6	4.1	5.28	0.08	84	99.9	55	1	1	36	19	0	0	0
0	<2yr	Male	Han	14	41	161	36.9	532	51	112	84	18	3.1	376	4.27	1.3	3.03	1.77	4.01	5	100	100	1	0	43	1	0	0	0
0	<2yr	Male	Han	10	80	177	39.5	99	56	156	83	23.6	56.3	423	13.4	3.8	3.01	10.59	8.41	41	99.9	60	1	0	44	26	0	0	0
0	<2yr	Male	Han	15	46	153	37.3	213	48.4	113	79	27	4.6	347	6.03	0.8	1.49	2	0.82	5	99.9	37	1	0	27	3	0	0	0
0	<2yr	Female	Han	11	38	155	37.2	203	38.1	112	61	23.9	1	828	11.4	1	3.74	3.7	0.1	5	99.7	30	0	0	1	1	0	0	0
1	>12_to_18_yr	Male	Han	7	40	154	39.4	97	67	177	85	278.7	376.9	31	3.49	9.4	1.53	33.7	28.92	20	99.5	90	1	0	7	7	0	1	1
0	<2yr	Female	Han	10	32	155	37.5	91.7	47	94	56	23.4	3	290	8.18	3.3	1.52	4.26	61.52	5	99.9	60	0	0	8	3	0	0	0
0	<2yr	Female	Han	10	48	146	38	81.6	60.6	109	65	36.8	4.2	235	15.85	5	1.42	6.23	0.13	17	99.7	60	1	0	6	6	0	0	0
1	2_to_5yr	Male	Han	6	23	97	39	398	13.7	85	60	19.9	15.8	316	4.61	0.6	4.79	5.59	1.16	5	100	40	0	0	0	0	0	0	0
0	<2yr	Female	Han	6	26	194	37.7	56.2	31.9	131	85	21.7	1	360	18.01	8.6	2.56	2.7	1.59	5	99.2	50	1	0	1	1	0	0	0
0	2_to_5yr	Male	Han	6	33	151	39.5	93	67	180	85	56.9	4.4	196	15.57	3.4	3.22	6.62	100	29	99	21	1	0	5	5	0	0	0
0	<2yr	Male	Min	14	41	176	37.8	98	49	125	65	70.4	17.4	337	13.45	1.4	1.72	4.59	1.52	37	99.2	21	1	0	41	6	0	0	0
1	<2yr	Male	Han	14	45	174	38.1	88.8	95.9	116	65	147.8	73.2	318	45.26	9.9	2.91	6.03	0.08	16	99.4	90	1	0	26	25	0	0	0
0	<2yr	Male	Han	14	48	170	38.9	94.3	39.9	139	89	58	1.3	539	8.36	3.6	1.44	5.89	6.36	5	99.6	21	1	1	22	16	0	0	0
0	<2yr	Male	Han	14	55	195	39.3	98.8	96	122	76	104.4	12	578	39.55	4.9	1.84	5.86	100	68	99.5	50	1	1	63	29	0	0	0
0	<2yr	Male	Han	14	41	175	37.4	97.2	43.2	127	76	75	9.5	252	11.89	1.5	1.08	4.97	2.02	9	99.3	50	1	1	30	6	0	0	0
0	<2yr	Female	Han	14	44	133	36.9	96	36.6	112	72	37	24.2	684	16.12	4.8	1.22	2.55	0.07	5	99	25	0	0	11	4	0	0	0
0	<2yr	Male	Han	15	32	165	38.3	56.3	41.7	98	60	29.7	1	217	13.18	1.3	2.29	4.03	0.52	15	91.5	60	1	0	2	2	0	0	0
0	<2yr	Male	Han	14	43	182	38.1	99.7	61	149	100	64	12.4	547	19.02	1.5	1.85	14.64	5.11	12	99.8	55	1	0	46	10	0	0	0
0	>5_to_12_yr	Male	Han	13	35	136	37.2	96.4	47	132	89	26.9	0.5	683	16.22	0.9	1.91	2.23	0.05	5	99.9	45	1	1	17	7	0	0	0
0	<2yr	Male	Han	11	50	172	37.5	99	41	105	66	39.8	2.2	230	28.02	9.9	1.53	4.8	2.21	5	99.3	35	1	0	10	10	0	0	0
0	<2yr	Female	Han	14	50	149	37.7	91	52	93	46	31.1	1	332	8.76	0.8	1.33	5.46	2.34	5	98	21	1	0	5	5	0	0	0
0	>5_to_12_yr	Female	Han	15	41	154	37.3	93.5	37	110	85	26.2	25.9	365	17.73	4.2	2.34	4.87	0.09	5	99	45	0	1	10	4	0	0	0
0	2_to_5yr	Female	Han	10	34	132	37.8	99.8	53	160	88	130.8	75.2	184	8.12	5.2	1.54	16.63	0.78	5	99.7	40	1	0	18	9	0	0	0
0	>5_to_12_yr	Female	Han	15	43	124	37.8	202	44	106	60	31.9	3.1	244	4.33	1.6	1.87	2.31	38.12	5	99	21	1	0	2	2	0	0	0
1	2_to_5yr	Male	Han	6	36	157	37.9	99.7	46.9	111	67	207.3	58.1	68	17.37	8.6	0.67	19.91	77.06	78	98.4	60	1	1	25	3	0	1	0
0	<2yr	Male	Han	14	48	155	37.7	121	61	139	79	30.2	6.3	479	8.33	2.4	1	3.08	0.09	5	99	60	1	1	17	8	0	0	0
0	2_to_5yr	Male	Han	14	30	148	38.9	98.7	47	110	49	22.3	5.2	54	0.91	1.8	2.9	4.52	1.36	37	99.2	21	0	0	19	0	0	0	0
0	<2yr	Male	Han	14	40	157	37.5	94.8	65	116	80	15.4	1	280	7.87	0.6	1.78	2.77	0.1	5	99.7	50	1	0	9	2	0	0	0
0	2_to_5yr	Male	Han	11	46	189	39	98	74	145	90	33.8	4	790	29.68	2.3	4.22	7.17	13.91	20	99.3	60	1	0	27	18	0	0	0
0	<2yr	Male	Han	14	52	179	38.8	99	76	141	90	30.1	7	140	23.35	1.1	2.97	5.47	0.11	24	99	60	1	1	53	19	0	0	0
0	2_to_5yr	Female	Min	10	44	149	38.4	245	35.8	116	66	14.2	16	218	2.48	0.8	2.37	2.94	8.94	26	99.2	30	1	1	14	1	0	0	0
0	>12_to_18_yr	Male	Han	14	48	156	38.3	198	38.3	173	99	360	38	163	9.2	3.8	2.61	17.86	7.8	11	100	60	1	0	67	10	0	1	1
0	2_to_5yr	Female	Han	11	38	190	39.6	95.1	38.4	169	100	35.3	27.5	181	11.99	1.1	2.85	2.25	0.31	57	99.7	55	1	0	98	4	0	0	0
0	<2yr	Male	Han	15	30	113	36.4	73.6	35.3	85	53	38	20.1	366	17.59	1.1	2.09	4.67	0.5	5	88.1	80	1	0	0	0	0	0	0
1	>12_to_18_yr	Female	Han	14	20	176	39.2	97.3	59	141	83	55.7	77.9	40	0.29	5.2	4.6	8.93	61.05	134	99.4	58	1	1	34	4	0	1	1
0	<2yr	Female	Han	7	61	154	37.4	98	58	182	99	58.3	2.4	302	7.45	6.7	1.66	12.39	8.75	37	99.8	40	1	0	30	20	0	0	0
0	<2yr	Male	Han	14	59	172	37.6	98.5	45	134	68	37.4	3.5	437	7.57	2.1	1.63	2.66	3.76	5	99.6	21	1	0	31	8	0	0	0
0	>12_to_18_yr	Male	Han	14	43	160	39.8	94.7	40.5	143	99	199.7	20.5	270	31.08	7.9	8	9.27	27.19	256	99	35	0	0	16	7	0	1	0
0	<2yr	Male	Han	14	45	150	37	80.8	63	93	56	51.9	1	297	9.57	2.6	3.99	19.32	2.45	130	98.9	29	0	0	5	1	0	0	0
0	2_to_5yr	Female	Han	13	36	156	37.2	97	72	117	86	32	1.8	322	13.39	1	2.71	3.17	1.56	5	99	21	1	0	9	7	0	0	0
0	<2yr	Female	Han	10	51	156	38.2	96.3	46.4	124	74	43.9	11.4	332	23.96	1.9	2.03	5.73	0.31	34	99.9	70	1	0	24	11	0	0	0
0	2_to_5yr	Female	Han	13	53	189	39.9	81	53	133	91	20	12.6	157	1.07	2.7	6.63	3.78	1.2	67	99.7	25	0	1	58	7	0	0	0
0	<2yr	Male	Han	14	55	176	38.8	99.7	55.1	121	91	56.6	17.4	247	25.39	4.9	1.71	8.45	40.72	39	99.8	80	1	1	51	21	0	1	0
0	<2yr	Male	Han	14	58	171	37.7	98	68	119	63	129.3	13.5	143	6.83	1.6	1.5	6.2	0.71	5	99.8	41	1	0	39	5	0	0	0
1	>12_to_18_yr	Male	Han	14	45	142	37.1	76	76	125	93	58.9	5.5	53	7.53	3.8	8.8	2.49	1.01	174	98.3	25	1	0	20	4	0	1	0
0	<2yr	Male	Han	14	47	155	37.9	98	63	134	70	48.2	1.4	694	18.14	1.1	2.08	2.15	0.08	5	99.7	55	1	1	35	10	0	0	0
0	<2yr	Female	Han	14	56	206	39.1	83.3	42.4	132	86	38.4	1	285	4.94	2.2	1.7	3.26	10.76	36	99.9	30	1	0	17	4	0	0	0
1	>12_to_18_yr	Female	Han	6	42	182	39	98	37	188	89	137.1	5.9	124	15.12	4	3.03	15.14	4.61	9	99	30	1	0	27	7	0	0	1
0	>5_to_12_yr	Female	Han	7	31	178	38.3	99.7	56.5	134	98	57.2	19.2	493	16.79	1.9	1.65	10.5	0.18	20	99.8	70	1	0	14	14	0	1	0
0	<2yr	Male	Han	10	45	155	38	122	31	107	68	32.3	63.5	196	13.3	0.6	2.94	3.91	4.48	59	99.4	30	1	0	7	0	0	0	0
0	<2yr	Female	Han	10	39	174	37.8	92	35	121	66	80.4	12.9	200	8.33	1.3	0.7	4.88	0.18	5	99.6	21	1	1	22	4	0	0	0
0	<2yr	Female	Han	14	65	158	38.2	99.9	43.5	141	89	20.7	1	952	11.97	2	1.46	3.54	0.54	20	99.7	50	1	0	71	49	0	0	0
0	<2yr	Female	Han	10	55	222	38.5	96	50	107	82	93.8	8.9	211	11.89	2	1.27	7.46	21.72	5	99	40	1	0	25	5	0	0	0
0	<2yr	Male	Min	10	47	161	37.5	92.6	82	131	96	22.8	5.6	554	19.57	3.2	1.11	2.94	0.65	26	99.5	55	1	0	23	23	0	0	0
0	>12_to_18_yr	Male	Han	15	29	121	38.8	99.3	40.2	118	69	97.6	47	94	6.77	1.9	3.03	9.12	6.29	41	99	30	0	0	14	2	0	0	0
0	<2yr	Male	Han	10	35	197	37.5	99.1	60	99	57	86.8	86.3	328	6.71	9	1.65	6.1	59.89	64	99.6	50	1	0	5	5	0	1	0
0	<2yr	Female	Han	14	51	181	38.5	95	46	115	66	193.5	13.8	415	9.47	3.9	1.69	5.63	0.06	5	99	40	1	0	21	11	0	0	0
0	>5_to_12_yr	Male	Min	15	35	109	37	99	37.3	115	70	36.5	2.8	1213	19.88	2.4	2.45	7.46	0.22	5	99.3	25	0	0	9	3	0	0	0
0	>5_to_12_yr	Male	Han	7	40	160	37.8	87.7	51	177	95	29.3	6.4	589	17.93	2.5	4.84	5.15	0.05	31	99.3	30	0	0	6	6	0	0	0
0	2_to_5yr	Male	Han	12	50	157	38.9	98	40	144	99	41.9	11.5	386	14.11	1.7	2.76	9.29	0.09	55	99.8	35	0	1	13	10	0	0	0
0	<2yr	Female	Han	14	50	180	39.5	99	53	128	86	33.6	10.8	414	17.42	2.8	4.1	4.89	0.4	20	99.9	45	1	1	42	18	0	0	0
0	<2yr	Male	Han	14	69	189	39.2	98.5	48.1	126	87	30.8	61.4	490	30.5	3.4	1.4	4.06	0.13	29	99.8	80	1	1	20	13	0	0	0
0	>5_to_12_yr	Female	Han	14	45	170	39	98.9	55	137	86	21.3	4.2	600	13.81	1.7	2.88	6.25	1.91	33	99.6	80	1	0	32	27	0	1	0
0	>5_to_12_yr	Male	Han	10	48	161	40	95	72	140	81	27.4	1.7	159	7.63	0.6	1.99	2.61	0.01	5	99.6	45	0	1	33	1	0	0	0
0	<2yr	Male	Han	13	39	164	37.5	83	68	116	75	85.5	7.4	492	17.11	2.8	3.28	9.87	15.28	134	99	50	1	0	24	15	0	0	0
0	<2yr	Female	Han	10	51	160	37.3	99.1	68.7	142	79	53.2	4.7	544	24.32	1.7	2.15	7.35	2.6	9	99.9	45	1	1	24	12	0	0	0
0	<2yr	Male	Han	15	44	148	37.3	84.1	40.4	101	54	20.5	3.4	475	15.42	0.8	1.76	2.16	73.27	84	99.8	29	0	0	30	1	0	0	0
0	<2yr	Male	Han	10	36	150	37.3	92	50	112	65	53.4	12	154	7.7	2	2.64	3.69	0.54	5	99	21	1	0	20	2	0	0	0
0	<2yr	Female	Han	15	42	136	37.6	88	35.3	141	86	22.1	4.6	46	10.37	1	1.05	5.99	0.45	5	99.1	40	1	0	7	2	0	0	0
0	<2yr	Female	Han	14	51	169	39.7	99	66	121	67	36.5	18.1	495	16.88	1.7	3.03	9.68	9.07	44	99.9	55	1	1	28	17	0	1	0
0	2_to_5yr	Female	Han	15	44	181	37.9	93	49	125	75	46.1	25.5	208	14.35	4.1	4.21	4.59	0.11	5	99.7	60	1	0	19	3	0	0	0
0	<2yr	Male	Han	14	45	179	39	96.7	63	124	81	43.3	5.8	220	32.07	9.9	0.98	5.71	1.56	19	99.8	60	1	0	16	16	0	0	0
0	<2yr	Male	Han	14	47	165	39.4	97	59.2	121	74	42.6	11.5	234	11.94	2.2	1.59	7.57	6.09	26	99.9	50	0	0	32	7	0	0	0
0	<2yr	Female	Han	14	50	176	37	99	24.1	100	58	37.9	93.5	399	2.67	1.3	1.42	0.8	0.26	5	97	21	1	0	14	1	0	0	0
0	>5_to_12_yr	Male	Han	7	41	178	38.7	99.8	47	163	99	79.8	105.6	1102	26.69	9.4	6.02	6.83	0.88	73	99	65	1	1	34	18	0	1	0
0	<2yr	Female	Han	7	43	153	38.6	96	53	140	80	27	2.4	550	15.99	2.3	1.36	11.42	1.38	5	99	35	1	0	25	14	0	0	0
0	>5_to_12_yr	Female	Han	6	38	155	38.6	151	46	174	80	51.2	6.4	556	26.85	2.2	3.74	5.82	0.42	32	99	60	1	0	33	33	0	1	0
0	<2yr	Male	Han	14	47	180	37.6	99.2	95	125	81	99.2	6.7	809	12.92	1.1	1.12	4.74	0.57	5	99	60	1	0	34	22	0	0	0
0	<2yr	Male	Han	15	45	172	37.5	98	41.7	117	81	22.2	0.5	299	4.05	0.9	5.27	1.91	0.08	56	99.6	35	1	0	8	4	0	0	0
0	<2yr	Female	Han	10	42	167	37.6	87.8	53.2	108	75	99	137.6	95	22.93	8.7	0.53	2.19	69.4	5	99.6	50	1	0	4	2	0	1	0
0	<2yr	Female	Han	14	52	179	37.4	95	71	115	92	30.4	1	652	26.67	0.9	1.36	1.83	0.18	20	99	21	1	0	35	16	0	0	0
0	<2yr	Male	Han	14	45	189	37.6	99.5	48.9	119	82	25.6	1	521	8.32	0.9	5.63	3.29	31.11	109	99.8	50	1	0	12	6	0	0	0
0	<2yr	Male	Han	14	38	190	37.6	89	53	115	78	92.4	6.7	147	10.2	2.3	0.79	4.33	0.08	5	99	40	1	0	31	3	0	0	0
0	<2yr	Female	Han	14	56	161	38	99	71	112	84	23	6.2	528	15.42	1.8	1.37	1.8	3.19	5	99.5	45	1	0	22	9	0	0	0
0	<2yr	Female	Han	10	51	160	39.2	97	57	126	78	63.8	12.7	153	17.99	1.4	1.94	4.96	0.32	5	99	21	1	0	23	5	0	0	0
0	<2yr	Male	Han	14	45	157	37.2	95.6	50.5	122	80	20	3.2	210	8.35	1.6	2.19	1.84	0.2	5	99.9	45	0	0	15	10	0	0	0
0	>5_to_12_yr	Female	Han	14	28	81	36.9	85.6	38.9	140	85	81.7	6.6	116	6.9	0.8	1.38	11.02	0.11	5	99.7	40	1	0	32	1	0	0	0
0	>5_to_12_yr	Male	Han	14	32	194	38.8	27	37	129	75	64	31.1	37	5.5	3	4.32	18.45	2.35	68	99.7	30	1	1	42	24	0	1	1
0	<2yr	Male	Han	14	40	142	36.8	92.4	46.1	105	79	20.3	2.4	463	4.63	1.2	1.61	1.76	15.35	58	98.9	40	1	0	30	2	0	0	0
0	<2yr	Male	Min	14	58	193	38.4	178	64	133	91	17.9	2	575	23.17	0.7	1.73	1.5	15.35	5	100	21	1	0	24	24	0	0	0
0	<2yr	Male	Han	10	37	134	37.2	89.9	34.6	110	53	31.4	12.8	385	4.37	1.3	2.94	3.19	73.27	113	99.5	40	1	0	14	1	0	0	0
0	<2yr	Male	Han	14	52	153	37.2	98.1	51.2	108	77	65.4	26	200	16.86	8.2	1.47	7.24	0.23	11	99.9	21	1	0	35	6	0	0	0
0	<2yr	Male	Han	14	34	158	37.2	153	47	111	92	18.6	1	571	7.15	1.4	1.2	3.95	16.03	5	99	60	1	0	15	1	0	0	0
0	<2yr	Male	Han	11	40	167	37.1	98.9	66	149	85	96.8	19.1	298	9.48	8.8	1.36	5.82	0.64	19	99.9	45	1	1	28	19	0	0	0
0	<2yr	Female	Han	14	38	150	37.5	99.7	60	130	90	20.7	1	239	10.54	1.4	0.87	2.8	0.05	12	99.5	45	1	0	9	4	0	0	0
0	<2yr	Female	Han	11	62	139	37.2	98	48	144	76	51.5	97.8	365	16.28	1.6	2.7	2.17	0.86	25	99	21	1	1	22	4	0	0	0
0	<2yr	Male	Min	14	49	180	40	87	59	122	75	56.1	1	205	10.24	7.7	1.33	3.82	18.3	24	99	21	1	0	22	5	0	0	0
0	<2yr	Male	Min	14	69	152	37.5	90.8	60.5	120	72	21.9	1	163	5.69	1.1	1.25	1.78	0.06	5	99.7	30	0	0	18	3	0	0	0
0	<2yr	Male	Han	14	57	179	37.2	98.9	76	137	88	33.7	10.4	623	17.54	1.3	1.87	2.68	0.13	19	99.8	50	1	0	14	8	0	0	0
0	<2yr	Male	Han	15	58	179	39.4	99	76	115	76	19.6	2.2	338	7.58	0.9	1.28	5.85	0.44	5	99.5	40	1	1	7	4	0	0	0
0	2_to_5yr	Male	Min	7	39	146	39.5	99	58	125	90	34.2	10	338	17.87	2.1	3.42	5.11	8.59	69	99.9	45	1	1	97	12	0	0	0
0	2_to_5yr	Female	Han	7	42	163	39.7	96	42	137	98	26.6	5.2	529	11.07	2.3	1.8	2.62	0.06	42	99.9	45	1	1	47	17	0	0	0
0	>5_to_12_yr	Female	Han	10	40	175	38.9	97.1	46.3	152	87	39.2	20.3	376	14.75	2	5.57	4.61	7.65	29	99.8	60	1	1	19	11	0	1	0
0	>5_to_12_yr	Male	Han	10	30	123	37.7	98.6	53.3	107	79	30.1	11.5	42	4.65	0.8	1.44	4.18	0.31	18	99.9	40	1	1	18	2	0	0	0
0	<2yr	Male	Han	14	37	226	39.2	99	72.8	125	77	37.2	28.6	175	9.55	1.3	2.62	5.45	2.51	81	99	70	1	0	21	9	0	1	0
0	>5_to_12_yr	Female	Min	15	50	126	39.5	95.9	32.7	121	81	48.4	2.3	52	10.22	2.9	0.86	4.04	11.58	63	99.3	29	0	0	6	4	0	1	0
0	<2yr	Male	Han	14	57	152	37	86	50	108	67	19.6	204.4	265	4.65	2.2	1.2	3.65	0.38	5	98	21	1	0	30	1	0	0	0
0	<2yr	Male	Min	10	54	159	38.5	196	38.5	110	63	27.9	1	328	4.72	1.4	2.55	5.09	16.29	99	99.9	40	1	0	15	1	0	0	0
0	<2yr	Female	Han	14	51	178	39.4	97	81	130	82	16.4	3.3	578	16.95	1.3	3.51	4.57	1.62	54	99.6	55	1	1	36	36	0	0	0
0	<2yr	Male	Han	14	40	167	37	98.1	24.1	94	56	22.6	1	483	5.48	1	1.26	6.48	34.29	5	99.7	30	0	0	18	3	0	0	0
0	<2yr	Female	Han	14	54	160	37.5	95	78	122	93	29.7	7.2	437	12.35	1.6	1.54	6.02	0.08	12	99.3	50	1	1	28	24	0	0	0
0	<2yr	Male	Han	14	46	185	37.4	89.2	54	104	73	100.8	9.4	241	5.5	1.8	1.99	2.2	0.08	35	98.2	40	1	0	32	4	0	1	0
0	<2yr	Male	Min	14	66	155	39	99.2	74.4	126	83	83.5	15.8	347	25.8	1.8	2.8	9.24	25.69	53	99.4	96	1	0	50	32	0	0	0
0	2_to_5yr	Female	Han	14	45	152	39	95	44	146	65	49.4	6.4	114	8.49	1.7	1.56	4.02	2.19	5	99	40	1	0	19	3	0	0	0
1	<2yr	Male	Han	6	30	113	36.7	79.1	39.4	69	32	2722	13.9	97	18.59	9.7	0.5	48.82	100	5	99.1	40	1	0	4	0	0	0	0
0	<2yr	Male	Han	6	45	205	38.7	99	43	104	73	23.8	36.2	419	1.63	1.2	2.49	2.87	99	18	99	40	1	0	1	1	0	1	0
0	<2yr	Male	Han	14	30	127	37.8	180	30	114	65	21.3	7.3	284	11.92	1.1	1	2.17	0.5	5	99	60	0	0	21	1	0	0	0
0	<2yr	Female	Han	14	34	190	36.9	76.4	52	111	91	18	4	824	15.43	2.4	2.66	3.38	0.15	35	99	40	0	0	17	1	0	0	0
0	<2yr	Female	Han	10	42	139	37.4	84	51	110	58	70.8	18.4	177	10.86	1.8	1.56	7.15	0.12	5	99	21	1	1	30	2	0	0	0
0	<2yr	Female	Han	6	30	127	33.2	255	29	143	81	75.2	1	384	13.56	15	0.81	3.34	0.74	5	99	70	0	1	4	0	0	0	0
0	<2yr	Male	Han	14	68	170	37.3	96	63	112	81	48.5	17.3	355	12.05	2.7	2.32	5.53	0.08	5	99.9	45	1	0	34	26	0	0	0
1	<2yr	Female	Han	11	39	180	37.9	89.3	53.1	104	52	128.1	190.8	108	18.8	9.4	0.79	10.38	5.87	5	93.6	90	1	0	4	4	0	1	0
0	2_to_5yr	Female	Han	14	37	170	38.6	98	65.8	118	86	37.1	1.7	1178	10.38	1	3.74	2.62	33.61	30	99.7	45	1	0	16	10	0	0	0
0	<2yr	Male	Han	14	58	212	37.4	99.8	85	125	83	20.1	1	591	18.14	1.4	2.65	5.86	0.49	5	99.9	60	1	0	51	30	0	0	0
0	<2yr	Male	Han	14	45	141	37.6	75	37	114	65	20.4	1	366	14.28	2	2.57	4.85	0.23	5	99	21	0	0	7	1	0	0	0
0	<2yr	Female	Han	14	35	135	36.8	91.4	35	116	78	23.3	6.1	224	5.36	0.8	1.52	3.24	0.49	5	97.9	25	0	1	24	1	0	0	0
0	<2yr	Male	Han	14	57	181	39.5	97	63.4	119	76	27.9	1	695	29.13	0.9	5.27	3.94	0.16	104	99	50	1	0	25	13	0	0	0
0	<2yr	Male	Han	14	48	152	37.4	98	48.3	112	70	77.9	22.4	184	11.37	1.9	1.76	6.14	0.41	5	99.7	50	1	0	31	5	0	0	0
0	<2yr	Male	Han	14	45	158	36.8	68	36.7	105	68	22	2	401	3.28	1.3	1.34	4.19	0.33	5	99.9	35	1	0	53	1	0	0	0
0	<2yr	Male	Han	14	30	109	36.7	146	21.5	92	60	20.3	1.3	401	5.33	0.9	2.04	3.31	0.31	5	100	21	1	0	17	0	0	0	0
0	<2yr	Female	Han	11	59	160	37.8	95.1	42.1	112	75	25.9	39.6	100	9.89	4.3	2.68	5.71	25.88	65	99.9	70	1	0	5	5	0	1	1
0	<2yr	Female	Han	14	47	168	37.1	80.6	51.5	103	59	28.2	14	372	17.33	1.5	0.91	7.48	4.91	27	99.4	50	1	0	25	2	0	0	0
0	<2yr	Male	Min	14	28	96	36.8	90.7	42.2	97	53	17.1	3.7	710	6.65	0.6	4.72	3.11	0.08	20	99	30	1	0	23	1	0	0	0
1	<2yr	Female	Han	14	52	195	36.9	74.9	85.2	95	60	31	17.7	907	52.39	2	1.74	2.8	0.24	39	99.9	70	1	0	10	3	0	1	0
0	<2yr	Female	Han	14	44	166	37.3	99	82.9	134	95	28	11.8	662	35.42	2	4.01	6	0.2	9	99.2	45	1	0	34	16	0	0	0
0	<2yr	Male	Min	11	30	148	37	55	55	87	60	61.3	14.6	106	9.31	7.8	1.12	11.58	100	9	99	21	1	0	1	1	0	0	0
0	<2yr	Male	Han	11	54	177	38	98	64	114	88	20.6	4.9	274	7.73	2.4	2.57	2.99	0.54	14	98	21	0	0	4	2	0	0	0
0	<2yr	Male	Han	14	42	172	38.2	86.3	44.7	95	55	21.4	14.1	482	8.21	1.6	2.03	1.43	0.87	11	99	40	1	0	17	1	0	0	0
0	<2yr	Male	Han	10	45	150	37.2	95	49.5	144	82	58.4	11.5	193	10.03	1.3	1.57	4.17	0.08	19	99.9	60	1	0	32	7	0	0	0
0	<2yr	Male	Han	14	60	192	37.6	52	63.2	118	84	88.5	19.1	516	10.16	1	1.58	5.48	0.04	9	96	21	1	0	37	27	0	0	0
0	<2yr	Female	Han	14	51	155	37.7	83.1	32.1	109	70	19.1	2.8	388	11.71	9.6	1.56	4.64	0.09	5	99.9	30	0	0	2	1	0	0	0
0	<2yr	Male	Han	14	50	159	38	99.6	78.5	118	81	23.3	9.7	270	7.13	2.9	1.19	2.6	0.12	5	99.5	50	1	1	26	18	0	0	0
0	>12_to_18_yr	Male	Han	11	29	170	38.6	99	63	189	96	887	11.4	377	18.11	3.1	5.28	27.29	15.67	17	99	60	1	1	10	7	0	1	1
0	<2yr	Male	Han	11	31	175	38.4	85.9	41.7	122	49	23.9	48	46	7.02	6.2	0.7	6.03	0.99	50	99.6	50	1	1	3	2	0	0	0
1	<2yr	Male	Han	14	59	141	37.3	79.7	66	117	79	28.8	4.9	215	9.08	1.6	1.76	5.27	0.15	5	99	60	1	0	63	62	0	1	0
0	<2yr	Male	Han	14	53	168	38	92.7	46.6	113	75	25.4	1	655	6.36	2.4	2.42	4.04	5.38	5	99.7	45	1	0	18	10	0	0	0
0	<2yr	Male	Han	14	38	135	38.7	91	58	132	62	33.5	1.9	321	8.87	0.9	3.22	5.91	1.7	16	98	45	1	0	19	3	0	0	0
0	<2yr	Male	Han	10	39	159	38.4	98.5	47.2	124	82	26.5	5.3	397	7.82	0.6	1.46	2.5	0.06	5	99.7	60	1	0	17	10	0	0	0
0	<2yr	Female	Han	14	45	171	38.4	99.9	44.7	120	78	39.1	8.2	470	16.13	0.9	1.46	3.4	0.08	13	99.9	50	1	0	42	13	0	0	0
1	2_to_5yr	Female	Han	6	35	145	36.8	79.7	53.4	91	65	147.2	2.2	73	8.6	17	0.66	8.21	29.04	5	99.2	60	1	0	2	2	0	1	0
0	<2yr	Male	Han	10	60	176	37.1	99	59	117	77	44	29.9	181	10.27	3.6	1.44	4.78	46.89	10	99	40	1	0	35	6	0	0	0
0	2_to_5yr	Female	Han	7	35	155	38.5	98	50	147	97	29.8	21.3	741	9.07	1.6	3.84	4.63	0.21	73	99.9	40	1	1	63	13	0	0	0
0	>5_to_12_yr	Male	Min	14	38	153	39	99.9	53.8	145	92	195.7	13.6	81	17.81	2.1	2.85	25	66.59	102	99.9	65	1	1	44	26	0	1	1
0	<2yr	Female	Han	14	42	151	37	97	63	117	70	23.9	1.6	590	8.3	1.8	2.04	5.22	0.29	12	99.7	55	1	1	14	7	0	0	0
1	>5_to_12_yr	Male	Han	11	60	163	37.1	99.4	91.6	124	84	41.5	16.7	262	22.87	0.7	2.14	17.19	0.38	13	99.1	70	1	1	65	5	0	0	0
0	<2yr	Female	Han	14	41	153	39.7	94	62	128	68	16.5	7.7	272	11.79	1.5	3.24	6.16	0.07	5	99	40	1	0	5	5	0	0	0
0	>12_to_18_yr	Female	Han	13	30	191	39.3	88	68	135	55	52.1	5	89	35.03	3.9	5.57	5.59	81.38	56	99.5	60	1	0	5	2	0	1	0
0	2_to_5yr	Female	Han	13	47	152	38	97.4	46.4	129	75	34.3	5.6	256	15.61	3.1	1.87	5.81	0.07	5	99.7	40	0	0	7	4	0	0	0
0	>12_to_18_yr	Female	Han	15	30	120	37.8	97	46	160	92	46.1	8	196	6.62	0.8	3.74	3.13	0.08	5	99.7	24	1	0	14	5	0	0	0
1	<2yr	Female	Han	6	36	130	36.3	89	46	101	59	228.7	132.7	40	0.65	9	1.21	26.61	8.64	22	86	21	0	1	0	0	0	1	0
0	<2yr	Male	Han	14	38	161	37.7	96	53	122	64	31	8.6	482	14.4	2	1.89	11.93	0.06	15	99.4	60	1	1	41	12	0	0	0
0	<2yr	Male	Min	14	45	169	38.2	75.1	40	112	91	22.5	8.1	360	5.76	0.6	1.03	1.65	12.14	5	99	40	1	0	17	1	0	0	0
0	2_to_5yr	Male	Han	11	39	176	38.5	98.4	49	99	58	22.8	2.9	371	9.04	0.7	2.81	5.95	0.51	5	99	45	1	0	12	5	0	0	0
0	2_to_5yr	Female	Han	10	68	170	39	83.6	43	137	96	20.6	4.3	399	5.92	2.2	2.86	0.84	0.07	13	99	40	1	0	14	13	0	1	0
0	<2yr	Female	Han	14	47	147	37.3	97.5	51.3	108	77	72.1	6.7	452	13.43	0.4	2.07	7.71	17.37	44	98.9	60	1	0	35	7	0	0	0
0	>5_to_12_yr	Male	Han	10	30	161	38.8	105	21.7	172	99	97.7	32	136	18.56	2.2	4.57	5.97	36.71	32	99.9	21	1	0	6	6	0	0	0
0	<2yr	Male	Han	14	43	172	37.5	112	37	136	73	119.8	17	400	16.28	2	1.36	7.73	4.99	40	99	60	1	0	35	7	0	0	0
0	>5_to_12_yr	Male	Min	14	35	153	37.9	98.4	33.2	116	63	80.3	3	73	8.49	9.4	1.63	10.59	0.36	9	99.3	40	1	0	2	2	0	0	0
0	<2yr	Male	Han	14	51	155	37.4	95	76	128	67	30	27.8	133	7.82	1.4	1.29	2.8	0.38	5	99	21	1	0	25	2	0	0	0
0	<2yr	Female	Han	14	52	157	37	95.9	83	88	64	26.9	5	303	10.88	2.1	2.19	4.69	0.1	30	99.9	45	1	0	4	4	0	0	0
0	<2yr	Male	Min	14	48	158	37.9	66	72	116	78	64.5	13.3	331	20.61	2.2	1.5	8.37	0.43	12	93	21	1	0	30	13	0	0	0
[truncated: 3,357 more rows]
